# Supplementary material for: (2Z,3E)-2-{[1-(4-Chloro­benz­yl)-1H-indol-3-yl]methyl­idene}quinuclidin-3-one oxime
Source: Acta Crystallogr Sect E Struct Rep Online. 2011 Feb 26;67(Pt 3):o735. doi: 10.1107/S160053681100612X (PMC3052080; doi:10.1107/S160053681100612X)
Supplement: Supplementary file 2 [file e-67-0o735-Isup2.hkl]

# 
# h,k,l, Fc-squared, Fo-squared, sigma(Fo-squared) and status flag 
# 
data_I
_shelx_title ' k10268' 
_shelx_refln_list_code          4 
_shelx_F_calc_maximum      140.55 
_exptl_crystal_F_000       824.00 
_reflns_d_resolution_high  0.7709 
 
loop_ 
 _symmetry_equiv_pos_as_xyz 
 'x, y, z' 
 '-x+1/2, -y, z+1/2' 
 'x+1/2, -y+1/2, -z' 
 '-x, y+1/2, -z+1/2' 
 
_cell_length_a     5.8382 
_cell_length_b    10.7005 
_cell_length_c    30.9451 
_cell_angle_alpha  90.000 
_cell_angle_beta   90.000 
_cell_angle_gamma  90.000 
 
_shelx_F_squared_multiplier     1.000 
 
loop_ 
 _refln_index_h 
 _refln_index_k 
 _refln_index_l 
 _refln_F_squared_calc 
 _refln_F_squared_meas 
 _refln_F_squared_sigma 
 _refln_observed_status 
   2   0   0     8990.02     9427.86    175.60 o 
   4   0   0      762.10      809.19     21.07 o 
   6   0   0        0.13        4.21     25.29 o 
   1   1   0        4.04        0.00      1.40 o 
   2   1   0      105.36       95.53      4.21 o 
   3   1   0     1106.66     1192.71     18.26 o 
   4   1   0        1.90        0.00      5.62 o 
   5   1   0       59.76       66.03     11.24 o 
   6   1   0       14.19       -1.40     16.86 o 
   7   1   0       41.88       54.79     25.29 o 
   0   2   0    14879.44    14878.63    268.32 o 
   1   2   0     3804.23     3850.66     43.55 o 
   2   2   0      292.13      375.09      7.02 o 
   3   2   0     1969.52     2032.80     30.91 o 
   4   2   0      240.66      276.75      9.83 o 
   5   2   0      117.08      123.63     12.64 o 
   6   2   0       10.04       29.50     16.86 o 
   7   2   0       63.85       66.03     32.31 o 
   1   3   0     7113.79     7097.24     81.48 o 
   2   3   0      377.81      382.12      8.43 o 
   3   3   0       23.20       15.45      4.21 o 
   4   3   0       53.84       57.60      8.43 o 
   5   3   0      467.31      495.91     16.86 o 
   6   3   0       10.69        9.83     16.86 o 
   7   3   0        2.39      -26.69     26.69 o 
   0   4   0     2340.65     2143.78     37.93 o 
   1   4   0     2944.56     2997.92     37.93 o 
   2   4   0     1401.80     1491.94     21.07 o 
   3   4   0      551.95      556.32     14.05 o 
   4   4   0      267.36      287.99     15.45 o 
   5   4   0      172.78      171.39     22.48 o 
   6   4   0        2.98       -2.81     19.67 o 
   7   4   0        1.29       21.07     22.48 o 
   1   5   0     2490.93     2551.18     32.31 o 
   2   5   0      135.02      165.77      5.62 o 
   3   5   0       41.00       43.55      7.02 o 
   4   5   0       67.85       49.17     11.24 o 
   5   5   0        0.15       19.67     19.67 o 
   6   5   0       41.91       -8.43     19.67 o 
   7   5   0        0.15      -18.26     23.88 o 
   0   6   0      385.48      373.69     11.24 o 
   1   6   0        6.20        2.81      2.81 o 
   2   6   0      100.28       80.08      5.62 o 
   3   6   0       86.13       60.41      7.02 o 
   4   6   0     1583.52     1681.59     37.93 o 
   5   6   0       68.71       85.70     23.88 o 
   6   6   0        0.82       -1.40     26.69 o 
   1   7   0      287.00      282.37      7.02 o 
   2   7   0      242.48      234.61     11.24 o 
   3   7   0     1109.91     1125.27     23.88 o 
   4   7   0       81.85       61.81     12.64 o 
   5   7   0       22.32       23.88     18.26 o 
   6   7   0        0.03        7.02     37.93 o 
   0   8   0      804.42      833.07     22.48 o 
   1   8   0       34.15       40.74      7.02 o 
   2   8   0       42.28       36.53      8.43 o 
   3   8   0       24.78       18.26      9.83 o 
   4   8   0       18.88       15.45     12.64 o 
   5   8   0       45.20       11.24     19.67 o 
   6   8   0        0.75      -30.91     30.91 o 
   1   9   0       50.43       51.98      8.43 o 
   2   9   0      476.44      567.55     18.26 o 
   3   9   0      226.68      224.77     15.45 o 
   4   9   0       94.55       85.70     15.45 o 
   5   9   0        9.74        0.00     21.07 o 
   0  10   0      547.62      556.32     37.93 o 
   1  10   0        9.45       15.45     11.24 o 
   2  10   0       80.64       84.29     11.24 o 
   3  10   0      151.96      137.67     15.45 o 
   4  10   0      137.60      112.39     19.67 o 
   5  10   0       69.25      118.01     32.31 o 
   1  11   0       42.36       32.31     14.05 o 
   2  11   0      144.03      120.82     16.86 o 
   3  11   0       16.59       32.31     16.86 o 
   4  11   0       12.06        0.00     19.67 o 
   0  12   0       82.81       91.31     37.93 o 
   1  12   0      202.14      214.94     26.69 o 
   2  12   0        3.19        8.43     19.67 o 
   3  12   0       28.50       32.31     19.67 o 
   1  13   0        6.23       -4.21     25.29 o 
   2  13   0       64.61       78.67     22.48 o 
   1   0   1     1136.53     1070.49     14.05 o 
   2   0   1      256.88      285.18      5.62 o 
   3   0   1       69.42       42.15      4.21 o 
   4   0   1       62.91       50.57      7.02 o 
   5   0   1        5.00        4.21      8.43 o 
   6   0   1      656.59      785.30     32.31 o 
   7   0   1       60.64       71.65     26.69 o 
  -7   1   1        2.74       -1.40     32.31 o 
  -6   1   1       51.90       73.05     16.86 o 
  -5   1   1      254.02      228.99     14.05 o 
  -4   1   1      100.97      115.20      7.02 o 
  -3   1   1       81.73       88.50      5.62 o 
  -2   1   1     4623.59     4586.79     56.19 o 
  -1   1   1     5079.78     5058.82     56.19 o 
   0   1   1        0.31        0.00      1.40 o 
   1   1   1     5107.73     5092.53     61.81 o 
   2   1   1     4633.25     4648.61     64.62 o 
   3   1   1       73.23       63.22      4.21 o 
   4   1   1      103.33      108.17      8.43 o 
   5   1   1      266.03      250.06     12.64 o 
   6   1   1       51.44       37.93     16.86 o 
   7   1   1        3.07      -12.64     26.69 o 
  -7   2   1        3.52      -11.24     39.34 o 
  -6   2   1      151.56      140.48     16.86 o 
  -5   2   1      297.74      309.06     14.05 o 
  -4   2   1      488.26      501.53     12.64 o 
  -3   2   1      273.23      245.85      7.02 o 
  -2   2   1       81.88       89.91      4.21 o 
  -1   2   1     3156.12     3162.29     42.15 o 
   0   2   1     5425.96     5345.40     64.62 o 
   1   2   1     3160.21     3179.15     36.53 o 
   2   2   1       81.61       75.86      4.21 o 
   3   2   1      269.66      237.42      7.02 o 
   4   2   1      493.50      521.19     12.64 o 
   5   2   1      293.05      316.09     15.45 o 
   6   2   1      160.00      127.84     19.67 o 
   7   2   1        3.25      -11.24     29.50 o 
  -7   3   1       47.87       89.91     33.72 o 
  -6   3   1       37.07       32.31     18.26 o 
  -5   3   1     1375.50     1604.32     35.12 o 
  -4   3   1      327.04      384.93     12.64 o 
  -3   3   1     1297.61     1385.17     19.67 o 
  -2   3   1      925.25      945.46     14.05 o 
  -1   3   1     2919.93     2940.32     36.53 o 
   0   3   1       19.39       21.07      1.40 o 
   1   3   1     2927.93     2926.28     35.12 o 
   2   3   1      943.20      949.67     14.05 o 
   3   3   1     1265.54     1306.50     21.07 o 
   4   3   1      332.46      377.90     12.64 o 
   5   3   1     1354.00     1621.18     30.91 o 
   6   3   1       38.25        7.02     18.26 o 
   7   3   1       49.40       44.95     26.69 o 
  -7   4   1       52.86       78.67     23.88 o 
  -6   4   1       82.12       75.86     19.67 o 
  -5   4   1      110.93      108.17     21.07 o 
  -4   4   1      186.99      192.46     12.64 o 
  -3   4   1      107.68       99.74      7.02 o 
  -2   4   1      475.83      554.91      9.83 o 
  -1   4   1     2472.60     2524.49     32.31 o 
   0   4   1      253.45      254.28      5.62 o 
   1   4   1     2481.09     2565.23     30.91 o 
   2   4   1      464.57      542.27      9.83 o 
   3   4   1      110.17       84.29      7.02 o 
   4   4   1      176.84      175.60     12.64 o 
   5   4   1      109.48       87.10     16.86 o 
   6   4   1       81.10       71.65     23.88 o 
   7   4   1       53.67        9.83     23.88 o 
  -7   5   1       18.03       19.67     29.50 o 
  -6   5   1        7.61      -15.45     16.86 o 
  -5   5   1      244.25      240.23     32.31 o 
  -4   5   1      524.20      507.15     19.67 o 
  -3   5   1      284.77      296.42      9.83 o 
  -2   5   1     2078.30     2354.51     30.91 o 
  -1   5   1     1616.47     1690.02     23.88 o 
   0   5   1     1381.99     1430.12     22.48 o 
   1   5   1     1629.75     1734.97     22.48 o 
   2   5   1     2040.13     2267.41     30.91 o 
   3   5   1      289.25      302.04      9.83 o 
   4   5   1      521.12      507.15     18.26 o 
   5   5   1      239.77      237.42     19.67 o 
   6   5   1        7.72        7.02     22.48 o 
   7   5   1       17.92       40.74     29.50 o 
  -6   6   1       77.56       87.10     28.10 o 
  -5   6   1       18.92       22.48     21.07 o 
  -4   6   1       77.45       60.41      9.83 o 
  -3   6   1      416.30      408.81     12.64 o 
  -2   6   1     1140.89     1199.73     19.67 o 
  -1   6   1        7.53        8.43      4.21 o 
   0   6   1      276.45      252.87      7.02 o 
   1   6   1        8.78        8.43      4.21 o 
   2   6   1     1135.70     1161.80     16.86 o 
   3   6   1      423.21      431.28     11.24 o 
   4   6   1       77.42       71.65     14.05 o 
   5   6   1       20.65       26.69     23.88 o 
   6   6   1       80.90       77.27     29.50 o 
  -6   7   1       49.31       12.64     25.29 o 
  -5   7   1       40.68       32.31     18.26 o 
  -4   7   1      192.50      185.44     14.05 o 
  -3   7   1      129.32      105.36      9.83 o 
  -2   7   1      258.51      234.61     11.24 o 
  -1   7   1      178.03      199.49      7.02 o 
   0   7   1       66.95       61.81      5.62 o 
   1   7   1      174.38      188.25      7.02 o 
   2   7   1      252.21      251.47      9.83 o 
   3   7   1      134.54      106.77      9.83 o 
   4   7   1      184.39      177.01     14.05 o 
   5   7   1       44.09       64.62     19.67 o 
   6   7   1       49.44       53.38     26.69 o 
  -6   8   1       24.74       39.34     40.74 o 
  -5   8   1       48.25       78.67     28.10 o 
  -4   8   1      107.27      102.55     15.45 o 
  -3   8   1      192.75      200.89     12.64 o 
  -2   8   1       68.35       60.41      8.43 o 
  -1   8   1      878.75      908.93     18.26 o 
   0   8   1      120.09      103.96      7.02 o 
   1   8   1      859.08      900.50     16.86 o 
   2   8   1       72.42       70.24      9.83 o 
   3   8   1      189.45      185.44     12.64 o 
   4   8   1      107.50       95.53     14.05 o 
   5   8   1       49.47       50.57     21.07 o 
   6   8   1       26.82       14.05     39.34 o 
  -5   9   1      128.01       71.65     21.07 o 
  -4   9   1      211.38      217.75     16.86 o 
  -3   9   1      109.46       95.53     12.64 o 
  -2   9   1      199.47      172.79     12.64 o 
  -1   9   1      389.43      342.78     15.45 o 
   0   9   1      252.67      240.23      9.83 o 
   1   9   1      385.25      415.83     15.45 o 
   2   9   1      214.47      174.20     14.05 o 
   3   9   1      104.95       89.91     12.64 o 
   4   9   1      215.50      212.13     19.67 o 
   5   9   1      124.01      106.77     23.88 o 
  -5  10   1        8.38      -14.05     22.48 o 
  -4  10   1       12.59        9.83     15.45 o 
  -3  10   1       44.68       39.34     14.05 o 
  -2  10   1       16.85       23.88     12.64 o 
  -1  10   1      113.87      113.79     14.05 o 
   0  10   1       95.81       91.31     12.64 o 
   1  10   1      114.36      136.27     12.64 o 
   2  10   1       18.57       11.24     12.64 o 
   3  10   1       48.95       64.62     14.05 o 
   4  10   1       12.08        0.00     16.86 o 
   5  10   1        7.88       25.29     22.48 o 
  -4  11   1      139.09      125.03     23.88 o 
  -3  11   1      116.82       92.72     16.86 o 
  -2  11   1      299.82      300.64     18.26 o 
  -1  11   1      252.66      303.44     18.26 o 
   0  11   1      189.61      214.94     19.67 o 
   1  11   1      250.98      295.02     21.07 o 
   2  11   1      292.33      289.40     21.07 o 
   3  11   1      116.36      108.17     16.86 o 
   4  11   1      136.47      143.29     23.88 o 
  -3  12   1       62.37       53.38     22.48 o 
  -2  12   1       59.61       56.19     18.26 o 
  -1  12   1      188.77      172.79     22.48 o 
   0  12   1       84.46       54.79     21.07 o 
   1  12   1      186.88      238.82     25.29 o 
   2  12   1       58.36       64.62     19.67 o 
   3  12   1       59.91       35.12     21.07 o 
  -2  13   1      121.87      134.86     33.72 o 
  -1  13   1       61.62       77.27     19.67 o 
   0  13   1       67.79       78.67     23.88 o 
   1  13   1       63.73       59.00     25.29 o 
   2  13   1      116.17      115.20     28.10 o 
   0   0   2      441.27        0.00      1.40 o 
   1   0   2     4171.91     4293.18     47.76 o 
   2   0   2      466.04      486.07      8.43 o 
   3   0   2      252.05      210.73      7.02 o 
   4   0   2     1137.23     1157.59     19.67 o 
   5   0   2        0.38        8.43      8.43 o 
   6   0   2        8.84       11.24     18.26 o 
   7   0   2       90.13       91.31     28.10 o 
  -7   1   2       73.10       80.08     26.69 o 
  -6   1   2       63.00       46.36     16.86 o 
  -5   1   2      115.13      101.15     11.24 o 
  -4   1   2      729.05      790.92     15.45 o 
  -3   1   2     1487.43     1543.92     19.67 o 
  -2   1   2     3575.04     3670.84     44.95 o 
  -1   1   2     9532.93     9406.79    115.20 o 
   0   1   2     4520.77     4444.90     53.38 o 
   1   1   2     9366.28     9210.11    112.39 o 
   2   1   2     3534.70     3569.69     46.36 o 
   3   1   2     1461.29     1518.63     22.48 o 
   4   1   2      718.70      754.40     15.45 o 
   5   1   2      115.23      120.82     11.24 o 
   6   1   2       64.40       89.91     22.48 o 
   7   1   2       72.22       67.43     29.50 o 
  -7   2   2       67.24       77.27     33.72 o 
  -6   2   2       11.76       -7.02     15.45 o 
  -5   2   2      533.63      605.48     19.67 o 
  -4   2   2      734.69      772.66     15.45 o 
  -3   2   2      731.80      708.04     11.24 o 
  -2   2   2     4688.19     4824.21     57.60 o 
  -1   2   2     6050.21     6372.34     77.27 o 
   0   2   2     1734.28     1647.87     22.48 o 
   1   2   2     5963.78     6108.23     71.65 o 
   2   2   2     4730.64     4887.43     63.22 o 
   3   2   2      713.88      696.80     12.64 o 
   4   2   2      730.83      790.92     15.45 o 
   5   2   2      540.12      577.39     21.07 o 
   6   2   2       12.70        5.62     16.86 o 
   7   2   2       66.53       49.17     35.12 o 
  -7   3   2       69.23       54.79     33.72 o 
  -6   3   2      248.63      221.96     22.48 o 
  -5   3   2      238.71      254.28     15.45 o 
  -4   3   2       87.88       74.46      9.83 o 
  -3   3   2     1255.25     1321.95     18.26 o 
  -2   3   2     2833.78     2923.47     39.34 o 
  -1   3   2     8338.15     8538.60    109.58 o 
   0   3   2     1171.49     1271.38     16.86 o 
   1   3   2     8467.45     8534.38    101.15 o 
   2   3   2     2871.61     3018.99     37.93 o 
   3   3   2     1289.61     1361.29     21.07 o 
   4   3   2       91.46       81.48      9.83 o 
   5   3   2      231.32      228.99     14.05 o 
   6   3   2      247.09      266.92     28.10 o 
   7   3   2       68.41       33.72     32.31 o 
  -7   4   2       19.57       22.48     29.50 o 
  -6   4   2       18.20       -8.43     16.86 o 
  -5   4   2       65.00       49.17     15.45 o 
  -4   4   2      157.40      174.20     12.64 o 
  -3   4   2      725.51      790.92     15.45 o 
  -2   4   2      225.94      266.92      5.62 o 
  -1   4   2      513.78      497.31      8.43 o 
   0   4   2       12.25        8.43      2.81 o 
   1   4   2      523.17      508.55      8.43 o 
   2   4   2      204.36      234.61      7.02 o 
   3   4   2      721.65      755.80     14.05 o 
   4   4   2      152.27      160.15     14.05 o 
   5   4   2       62.20       43.55     15.45 o 
   6   4   2       18.25       43.55     19.67 o 
   7   4   2       20.39       -5.62     25.29 o 
  -7   5   2       10.71      -16.86     23.88 o 
  -6   5   2       44.96       51.98     21.07 o 
  -5   5   2        0.55       21.07     19.67 o 
  -4   5   2      579.42      592.84     19.67 o 
  -3   5   2       58.85       50.57      5.62 o 
  -2   5   2      695.40      713.66     12.64 o 
  -1   5   2      882.01      925.79     12.64 o 
   0   5   2     1052.54     1118.25     15.45 o 
   1   5   2      896.39      913.14     14.05 o 
   2   5   2      674.45      649.03     11.24 o 
   3   5   2       51.08       49.17      7.02 o 
   4   5   2      592.22      634.99     18.26 o 
   5   5   2        0.87        7.02     15.45 o 
   6   5   2       46.91       35.12     23.88 o 
   7   5   2       10.96      -11.24     23.88 o 
  -6   6   2       30.61       29.50     21.07 o 
  -5   6   2       38.34       57.60     21.07 o 
  -4   6   2      169.86      148.91     12.64 o 
  -3   6   2      474.53      466.41     14.05 o 
  -2   6   2      769.81      837.28     15.45 o 
  -1   6   2      527.05      540.86      9.83 o 
   0   6   2     5074.06     5457.79     73.05 o 
   1   6   2      528.23      542.27      9.83 o 
   2   6   2      799.10      866.78     14.05 o 
   3   6   2      460.79      448.14     14.05 o 
   4   6   2      176.30      162.96     15.45 o 
   5   6   2       37.76       46.36     16.86 o 
   6   6   2       30.07       21.07     29.50 o 
  -6   7   2       97.02       95.53     33.72 o 
  -5   7   2       38.31       33.72     21.07 o 
  -4   7   2      131.07      127.84     14.05 o 
  -3   7   2      317.97      317.49     12.64 o 
  -2   7   2       74.99       49.17      8.43 o 
  -1   7   2      318.02      273.94      7.02 o 
   0   7   2        0.11        2.81      4.21 o 
   1   7   2      320.84      302.04      8.43 o 
   2   7   2       70.90       57.60      7.02 o 
   3   7   2      319.96      346.99     14.05 o 
   4   7   2      130.97      118.01     14.05 o 
   5   7   2       38.89       57.60     18.26 o 
   6   7   2       93.93       99.74     40.74 o 
  -6   8   2      123.94      207.92     36.53 o 
  -5   8   2       53.06       61.81     21.07 o 
  -4   8   2       78.25       70.24     14.05 o 
  -3   8   2       93.28       81.48     11.24 o 
  -2   8   2      384.79      365.26     15.45 o 
  -1   8   2      432.83      424.26     14.05 o 
   0   8   2       15.73       11.24      5.62 o 
   1   8   2      435.65      449.55     11.24 o 
   2   8   2      388.40      377.90     14.05 o 
   3   8   2       98.64       95.53     12.64 o 
   4   8   2       77.19       85.70     14.05 o 
   5   8   2       52.62       18.26     22.48 o 
   6   8   2      122.98       68.84     35.12 o 
  -5   9   2       12.57       15.45     23.88 o 
  -4   9   2       10.06       33.72     14.05 o 
  -3   9   2      247.42      262.70     15.45 o 
  -2   9   2     1071.40     1160.40     26.69 o 
  -1   9   2      602.22      601.27     18.26 o 
   0   9   2       73.68       59.00      7.02 o 
   1   9   2      600.06      571.77     15.45 o 
   2   9   2     1073.80     1219.40     26.69 o 
   3   9   2      239.61      238.82     15.45 o 
   4   9   2       10.76       -5.62     14.05 o 
   5   9   2       13.58       19.67     21.07 o 
  -5  10   2       55.79       50.57     28.10 o 
  -4  10   2       26.08       43.55     16.86 o 
  -3  10   2        9.06       15.45     12.64 o 
  -2  10   2       62.16       71.65     12.64 o 
  -1  10   2      153.56      126.44     14.05 o 
   0  10   2      166.68      144.70     14.05 o 
   1  10   2      149.00      139.08     12.64 o 
   2  10   2       66.66       78.67     12.64 o 
   3  10   2       10.08        4.21     11.24 o 
   4  10   2       24.26       -1.40     21.07 o 
   5  10   2       57.94       71.65     28.10 o 
  -4  11   2       48.68       37.93     22.48 o 
  -3  11   2       18.67        7.02     14.05 o 
  -2  11   2       40.80        0.00     15.45 o 
  -1  11   2       34.45       39.34     14.05 o 
   0  11   2        0.92        0.00     16.86 o 
   1  11   2       34.12        9.83     15.45 o 
   2  11   2       43.40       61.81     15.45 o 
   3  11   2       18.83       -2.81     16.86 o 
   4  11   2       48.69       29.50     22.48 o 
  -3  12   2       17.39       42.15     21.07 o 
  -2  12   2       26.62       19.67     16.86 o 
  -1  12   2      168.34      174.20     22.48 o 
   0  12   2       38.84       36.53     25.29 o 
   1  12   2      167.98      143.29     22.48 o 
   2  12   2       25.24       16.86     18.26 o 
   3  12   2       16.42        1.40     18.26 o 
  -2  13   2       17.73      -15.45     21.07 o 
  -1  13   2       34.15       33.72     23.88 o 
   0  13   2        0.06       -4.21     26.69 o 
   1  13   2       35.76       44.95     28.10 o 
   2  13   2       16.59       -4.21     23.88 o 
   1   0   3      919.47      880.83     11.24 o 
   2   0   3     1503.80     1397.81     18.26 o 
   3   0   3     2998.60     3505.07     47.76 o 
   4   0   3       76.09       57.60      7.02 o 
   5   0   3       62.78       47.76      8.43 o 
   6   0   3      147.52      162.96     21.07 o 
   7   0   3      106.85      101.15     25.29 o 
  -7   1   3      108.11      109.58     35.12 o 
  -6   1   3       30.78       -1.40     16.86 o 
  -5   1   3       93.63       70.24      9.83 o 
  -4   1   3      303.39      276.75      8.43 o 
  -3   1   3     1276.53     1312.12     19.67 o 
  -2   1   3      839.03      861.17     12.64 o 
  -1   1   3     7886.25     7857.25     95.53 o 
   0   1   3        2.09        1.40      1.40 o 
   1   1   3     7851.75     7865.68     89.91 o 
   2   1   3      826.04      845.71     14.05 o 
   3   1   3     1255.08     1292.45     19.67 o 
   4   1   3      314.24      297.83      9.83 o 
   5   1   3       89.03       77.27      9.83 o 
   6   1   3       27.80       26.69     16.86 o 
   7   1   3      105.00      122.22     30.91 o 
  -7   2   3       96.53       88.50     33.72 o 
  -6   2   3      182.87      161.56     25.29 o 
  -5   2   3       99.09       73.05     14.05 o 
  -4   2   3      281.38      287.99     11.24 o 
  -3   2   3      436.22      502.93      9.83 o 
  -2   2   3     1868.49     1847.36     22.48 o 
  -1   2   3     4841.03     4982.96     53.38 o 
   0   2   3       44.34       47.76      1.40 o 
   1   2   3     4809.32     4900.07     54.79 o 
   2   2   3     1862.41     1824.88     25.29 o 
   3   2   3      442.93      535.24     11.24 o 
   4   2   3      287.03      302.04      9.83 o 
   5   2   3      104.37       74.46     11.24 o 
   6   2   3      188.77      175.60     19.67 o 
   7   2   3       94.01      132.05     40.74 o 
  -7   3   3       15.07       18.26     22.48 o 
  -6   3   3      436.69      386.33     25.29 o 
  -5   3   3       96.59       81.48     14.05 o 
  -4   3   3      171.23      167.18     12.64 o 
  -3   3   3     1411.52     1567.80     21.07 o 
  -2   3   3      943.21     1015.70     14.05 o 
  -1   3   3     3264.95     3246.58     39.34 o 
   0   3   3     1131.05     1132.30     16.86 o 
   1   3   3     3261.85     3151.05     39.34 o 
   2   3   3      950.64     1031.15     14.05 o 
   3   3   3     1432.56     1559.37     23.88 o 
   4   3   3      167.92      181.22      9.83 o 
   5   3   3       90.51       78.67     12.64 o 
   6   3   3      438.46      370.88     26.69 o 
   7   3   3       16.03      -28.10     28.10 o 
  -7   4   3       19.19       14.05     22.48 o 
  -6   4   3      119.13      122.22     26.69 o 
  -5   4   3        1.86       21.07     14.05 o 
  -4   4   3      224.65      203.70     12.64 o 
  -3   4   3     1519.69     1678.78     23.88 o 
  -2   4   3      364.32      424.26      8.43 o 
  -1   4   3      235.61      228.99      4.21 o 
   0   4   3       50.73       53.38      2.81 o 
   1   4   3      246.09      244.44      5.62 o 
   2   4   3      370.76      420.05      8.43 o 
   3   4   3     1542.51     1737.78     26.69 o 
   4   4   3      226.01      188.25     12.64 o 
   5   4   3        2.42       -2.81     11.24 o 
   6   4   3      117.77      140.48     22.48 o 
   7   4   3       18.44        4.21     26.69 o 
  -7   5   3       47.25       29.50     28.10 o 
  -6   5   3        9.09        7.02     19.67 o 
  -5   5   3      319.33      295.02     28.10 o 
  -4   5   3      217.83      216.34     12.64 o 
  -3   5   3      359.76      349.80      9.83 o 
  -2   5   3      138.24      120.82      5.62 o 
  -1   5   3      269.33      296.42      5.62 o 
   0   5   3     3079.83     3113.12     42.15 o 
   1   5   3      257.21      264.11      5.62 o 
   2   5   3      132.35      120.82      5.62 o 
   3   5   3      356.13      325.92     11.24 o 
   4   5   3      227.67      200.89     11.24 o 
   5   5   3      327.56      338.57     22.48 o 
   6   5   3        8.29      -21.07     21.07 o 
   7   5   3       47.68       68.84     32.31 o 
  -6   6   3      122.51      103.96     32.31 o 
  -5   6   3      104.84       73.05     18.26 o 
  -4   6   3       24.60       26.69      9.83 o 
  -3   6   3     1112.45     1185.68     21.07 o 
  -2   6   3     1556.12     1664.73     26.69 o 
  -1   6   3     1400.66     1445.58     18.26 o 
   0   6   3      315.60      269.73      7.02 o 
   1   6   3     1397.48     1420.29     19.67 o 
   2   6   3     1565.30     1701.26     25.29 o 
   3   6   3     1122.27     1217.99     23.88 o 
   4   6   3       21.97       21.07     11.24 o 
   5   6   3      100.90       82.89     19.67 o 
   6   6   3      119.20       91.31     26.69 o 
  -6   7   3       40.06       14.05     28.10 o 
  -5   7   3       72.47       73.05     22.48 o 
  -4   7   3        0.44       -4.21      9.83 o 
  -3   7   3       87.39       81.48      9.83 o 
  -2   7   3      195.77      195.27      9.83 o 
  -1   7   3      418.59      432.69      8.43 o 
   0   7   3       83.95       68.84      5.62 o 
   1   7   3      430.13      431.28      9.83 o 
   2   7   3      187.27      188.25      8.43 o 
   3   7   3       81.47       42.15      8.43 o 
   4   7   3        0.38       25.29     12.64 o 
   5   7   3       73.57       66.03     21.07 o 
   6   7   3       40.26       21.07     29.50 o 
  -6   8   3        8.16      -35.12     35.12 o 
  -5   8   3       10.12       25.29     22.48 o 
  -4   8   3       92.91       66.03     11.24 o 
  -3   8   3      248.07      278.16     14.05 o 
  -2   8   3      256.70      252.87     11.24 o 
  -1   8   3        3.86        0.00      7.02 o 
   0   8   3      297.65      259.89      9.83 o 
   1   8   3        5.78       11.24      5.62 o 
   2   8   3      265.08      268.32     12.64 o 
   3   8   3      238.70      241.63     15.45 o 
   4   8   3       87.07       57.60     15.45 o 
   5   8   3        8.75        5.62     16.86 o 
   6   8   3        7.27       16.86     33.72 o 
  -5   9   3       79.94       51.98     26.69 o 
  -4   9   3       42.70       43.55     15.45 o 
  -3   9   3      240.38      250.06     14.05 o 
  -2   9   3       20.22       30.91      8.43 o 
  -1   9   3       51.20       30.91      8.43 o 
   0   9   3      757.94      793.73     16.86 o 
   1   9   3       50.49       36.53      8.43 o 
   2   9   3       23.05       33.72      9.83 o 
   3   9   3      248.60      236.01     16.86 o 
   4   9   3       46.45       28.10     16.86 o 
   5   9   3       78.80       59.00     28.10 o 
  -5  10   3       64.91      110.98     30.91 o 
  -4  10   3       64.44       75.86     19.67 o 
  -3  10   3       26.10       21.07     12.64 o 
  -2  10   3       96.77       88.50     14.05 o 
  -1  10   3      298.21      321.71     16.86 o 
   0  10   3      217.57      182.63     12.64 o 
   1  10   3      286.11      259.89     16.86 o 
   2  10   3       91.36      101.15     14.05 o 
   3  10   3       29.44       21.07     14.05 o 
   4  10   3       64.47       60.41     16.86 o 
   5  10   3       64.77       73.05     23.88 o 
  -4  11   3      211.88      202.30     23.88 o 
  -3  11   3      226.52      243.04     19.67 o 
  -2  11   3      387.62      441.12     22.48 o 
  -1  11   3       35.13       19.67     14.05 o 
   0  11   3        4.07       21.07     18.26 o 
   1  11   3       38.05       23.88     18.26 o 
   2  11   3      393.85      446.74     21.07 o 
   3  11   3      225.50      234.61     19.67 o 
   4  11   3      212.92      221.96     25.29 o 
  -3  12   3       63.34       44.95     21.07 o 
  -2  12   3       68.30       56.19     16.86 o 
  -1  12   3      236.27      178.41     23.88 o 
   0  12   3      231.41      269.73     28.10 o 
   1  12   3      230.03      250.06     23.88 o 
   2  12   3       69.64      110.98     21.07 o 
   3  12   3       61.65       59.00     19.67 o 
  -2  13   3       71.38       80.08     26.69 o 
  -1  13   3      257.82      259.89     35.12 o 
   0  13   3      186.75      169.99     30.91 o 
   1  13   3      260.50      334.35     33.72 o 
   2  13   3       71.06       84.29     28.10 o 
   0   0   4      286.23      275.35      5.62 o 
   1   0   4    12271.23    12042.26    143.29 o 
   2   0   4      503.20      407.40      7.02 o 
   3   0   4      111.17      102.55      5.62 o 
   4   0   4      570.68      664.49     15.45 o 
   5   0   4        4.67       -2.81      9.83 o 
   6   0   4       57.81       63.22     19.67 o 
   7   0   4       29.34       51.98     29.50 o 
  -7   1   4       76.81       99.74     30.91 o 
  -6   1   4      260.29      264.11     23.88 o 
  -5   1   4      123.32      132.05     11.24 o 
  -4   1   4      595.14      633.58     14.05 o 
  -3   1   4     1183.23     1269.97     19.67 o 
  -2   1   4     2568.30     2527.30     33.72 o 
  -1   1   4     6258.63     6226.24     75.86 o 
   0   1   4      497.40      509.96      8.43 o 
   1   1   4     6225.99     6136.33     75.86 o 
   2   1   4     2607.64     2573.66     30.91 o 
   3   1   4     1207.73     1324.76     19.67 o 
   4   1   4      615.98      698.20     14.05 o 
   5   1   4      125.85      129.24     11.24 o 
   6   1   4      255.62      275.35     19.67 o 
   7   1   4       76.42       68.84     33.72 o 
  -7   2   4       15.62       -9.83     29.50 o 
  -6   2   4       46.02       37.93     16.86 o 
  -5   2   4       12.46       12.64     11.24 o 
  -4   2   4      516.57      547.89     14.05 o 
  -3   2   4       71.23       70.24      5.62 o 
  -2   2   4      388.62      351.21      7.02 o 
  -1   2   4    12019.61    11852.61    143.29 o 
   0   2   4       49.93       78.67      2.81 o 
   1   2   4    12060.11    11780.96    144.70 o 
   2   2   4      377.22      342.78      8.43 o 
   3   2   4       62.26       47.76      5.62 o 
   4   2   4      504.37      484.67     14.05 o 
   5   2   4       14.42       15.45     11.24 o 
   6   2   4       45.63       63.22     19.67 o 
   7   2   4       16.16       25.29     25.29 o 
  -7   3   4       11.09      -26.69     26.69 o 
  -6   3   4      209.19      214.94     22.48 o 
  -5   3   4      347.08      363.85     19.67 o 
  -4   3   4      111.21      106.77      8.43 o 
  -3   3   4     1144.59     1199.73     18.26 o 
  -2   3   4      308.38      290.80      7.02 o 
  -1   3   4     5098.94     5556.13     70.24 o 
   0   3   4     1270.02     1199.73     18.26 o 
   1   3   4     5043.66     5301.85     64.62 o 
   2   3   4      323.27      293.61      7.02 o 
   3   3   4     1125.17     1171.63     18.26 o 
   4   3   4      114.75       88.50      9.83 o 
   5   3   4      353.22      382.12     16.86 o 
   6   3   4      208.97      155.94     19.67 o 
   7   3   4       11.26       37.93     30.91 o 
  -7   4   4       63.02       40.74     25.29 o 
  -6   4   4       59.45       25.29     26.69 o 
  -5   4   4       49.24       21.07     18.26 o 
  -4   4   4      149.00      157.34     11.24 o 
  -3   4   4      411.63      459.38     11.24 o 
  -2   4   4     3894.89     3920.90     54.79 o 
  -1   4   4      853.55      924.38     12.64 o 
   0   4   4      471.49      508.55      8.43 o 
   1   4   4      817.19      882.24     12.64 o 
   2   4   4     3881.36     3888.59     51.98 o 
   3   4   4      403.80      421.45     11.24 o 
   4   4   4      146.41      150.32     12.64 o 
   5   4   4       45.81       33.72     12.64 o 
   6   4   4       59.55       33.72     29.50 o 
   7   4   4       62.64       78.67     29.50 o 
  -7   5   4       50.82       63.22     28.10 o 
  -6   5   4       20.63       15.45     21.07 o 
  -5   5   4      205.07      151.72     23.88 o 
  -4   5   4      630.56      717.87     18.26 o 
  -3   5   4       80.48       92.72      8.43 o 
  -2   5   4     2193.55     2320.79     33.72 o 
  -1   5   4     1313.03     1438.55     19.67 o 
   0   5   4     1485.20     1518.63     21.07 o 
   1   5   4     1343.72     1466.65     21.07 o 
   2   5   4     2184.94     2235.10     32.31 o 
   3   5   4       86.41       92.72      8.43 o 
   4   5   4      624.77      651.84     18.26 o 
   5   5   4      208.90      209.32     19.67 o 
   6   5   4       19.90        8.43     23.88 o 
   7   5   4       50.76       37.93     25.29 o 
  -6   6   4        3.31      -29.50     29.50 o 
  -5   6   4      146.42      122.22     22.48 o 
  -4   6   4      154.58      130.65     11.24 o 
  -3   6   4      451.84      474.83     12.64 o 
  -2   6   4      596.72      633.58     15.45 o 
  -1   6   4      808.30      823.23     12.64 o 
   0   6   4      249.15      247.25      7.02 o 
   1   6   4      798.06      799.35     14.05 o 
   2   6   4      579.26      598.46     11.24 o 
   3   6   4      455.53      501.53     14.05 o 
   4   6   4      157.30      148.91     14.05 o 
   5   6   4      150.08      151.72     21.07 o 
   6   6   4        3.28        9.83     26.69 o 
  -6   7   4      108.25      113.79     32.31 o 
  -5   7   4       22.88        4.21     19.67 o 
  -4   7   4       20.69       15.45     11.24 o 
  -3   7   4      535.79      515.58     15.45 o 
  -2   7   4      212.68      213.54      9.83 o 
  -1   7   4       92.05       87.10      5.62 o 
   0   7   4       18.12       21.07      5.62 o 
   1   7   4       85.29       85.70      7.02 o 
   2   7   4      201.64      193.87      9.83 o 
   3   7   4      543.41      550.70     16.86 o 
   4   7   4       19.60       25.29     12.64 o 
   5   7   4       21.04        7.02     19.67 o 
   6   7   4      109.84       78.67     32.31 o 
  -6   8   4       33.13       35.12     35.12 o 
  -5   8   4      141.13      160.15     26.69 o 
  -4   8   4      204.86      210.73     18.26 o 
  -3   8   4      269.87      261.30     12.64 o 
  -2   8   4      246.71      226.18     11.24 o 
  -1   8   4      301.33      272.54     12.64 o 
   0   8   4      340.25      339.97      9.83 o 
   1   8   4      304.45      316.09      9.83 o 
   2   8   4      250.60      233.20     11.24 o 
   3   8   4      278.56      264.11     15.45 o 
   4   8   4      202.01      186.84     16.86 o 
   5   8   4      138.47      140.48     19.67 o 
   6   8   4       34.31       -4.21     33.72 o 
  -5   9   4       55.53       25.29     23.88 o 
  -4   9   4       26.06       16.86     16.86 o 
  -3   9   4      284.45      295.02     16.86 o 
  -2   9   4      727.93      809.19     22.48 o 
  -1   9   4      129.05      115.20     11.24 o 
   0   9   4      128.55      129.24      9.83 o 
   1   9   4      132.15      120.82      9.83 o 
   2   9   4      713.95      779.68     22.48 o 
   3   9   4      275.91      261.30     16.86 o 
   4   9   4       24.53       35.12     15.45 o 
   5   9   4       53.95       54.79     19.67 o 
  -5  10   4       30.42       28.10     29.50 o 
  -4  10   4       45.06       89.91     21.07 o 
  -3  10   4      137.27      140.48     14.05 o 
  -2  10   4        8.98        4.21     11.24 o 
  -1  10   4       28.05       29.50     12.64 o 
   0  10   4       49.02       37.93     11.24 o 
   1  10   4       31.42       26.69     14.05 o 
   2  10   4        8.83        0.00     11.24 o 
   3  10   4      136.50      147.51     15.45 o 
   4  10   4       46.43       39.34     18.26 o 
   5  10   4       31.88       36.53     26.69 o 
  -4  11   4       54.95       87.10     23.88 o 
  -3  11   4      121.14      120.82     16.86 o 
  -2  11   4        2.95       16.86     15.45 o 
  -1  11   4      321.18      345.59     19.67 o 
   0  11   4       85.89       64.62     14.05 o 
   1  11   4      321.65      331.54     25.29 o 
   2  11   4        3.41       16.86     14.05 o 
   3  11   4      121.29      115.20     18.26 o 
   4  11   4       57.08       21.07     22.48 o 
  -3  12   4       19.20       21.07     22.48 o 
  -2  12   4       74.50       82.89     18.26 o 
  -1  12   4        1.90       15.45     16.86 o 
   0  12   4       22.11       39.34     18.26 o 
   1  12   4        1.54      -21.07     21.07 o 
   2  12   4       73.51       74.46     21.07 o 
   3  12   4       18.67       36.53     22.48 o 
  -2  13   4      107.60       25.29     26.69 o 
  -1  13   4       28.83       16.86     25.29 o 
   0  13   4      230.75      238.82     29.50 o 
   1  13   4       29.83       21.07     32.31 o 
   2  13   4      109.98      116.60     25.29 o 
   1   0   5     2083.92     1947.10     22.48 o 
   2   0   5       66.13       53.38      4.21 o 
   3   0   5     1740.42     1782.74     23.88 o 
   4   0   5      174.14      167.18      8.43 o 
   5   0   5        6.59        9.83      8.43 o 
   6   0   5       49.75       53.38     19.67 o 
   7   0   5       17.47       22.48     33.72 o 
  -7   1   5       94.51       95.53     30.91 o 
  -6   1   5      132.07      146.10     18.26 o 
  -5   1   5      446.39      449.55     15.45 o 
  -4   1   5      363.90      370.88     11.24 o 
  -3   1   5      222.54      233.20      7.02 o 
  -2   1   5       41.39       36.53      2.81 o 
  -1   1   5     7069.27     7081.78     91.31 o 
   0   1   5     7727.81     7565.05     96.93 o 
   1   1   5     7082.01     7043.85     87.10 o 
   2   1   5       45.00       33.72      2.81 o 
   3   1   5      224.42      231.80      7.02 o 
   4   1   5      345.83      346.99     11.24 o 
   5   1   5      451.12      500.12     18.26 o 
   6   1   5      132.83      139.08     19.67 o 
   7   1   5       94.60       66.03     30.91 o 
  -7   2   5      302.43      376.50     33.72 o 
  -6   2   5       57.57       28.10     15.45 o 
  -5   2   5      571.71      671.51     19.67 o 
  -4   2   5       53.85       37.93      7.02 o 
  -3   2   5       27.57       22.48      4.21 o 
  -2   2   5      762.73      741.75     11.24 o 
  -1   2   5      170.28      175.60      2.81 o 
   0   2   5      111.64       91.31      2.81 o 
   1   2   5      165.15      168.58      2.81 o 
   2   2   5      764.43      740.35     11.24 o 
   3   2   5       25.98       12.64      4.21 o 
   4   2   5       53.33       40.74      8.43 o 
   5   2   5      584.14      653.25     23.88 o 
   6   2   5       58.92       54.79     15.45 o 
   7   2   5      306.68      394.76     46.36 o 
  -7   3   5        7.57       -1.40     23.88 o 
  -6   3   5      327.21      310.47     23.88 o 
  -5   3   5        4.54        9.83     11.24 o 
  -4   3   5      771.99      795.14     16.86 o 
  -3   3   5       92.77      108.17      5.62 o 
  -2   3   5      410.71      442.52      8.43 o 
  -1   3   5       97.50       94.12      2.81 o 
   0   3   5      866.21      845.71     12.64 o 
   1   3   5      103.50       92.72      2.81 o 
   2   3   5      424.60      463.60      8.43 o 
   3   3   5       88.05       94.12      5.62 o 
   4   3   5      762.45      819.02     19.67 o 
   5   3   5        5.26       16.86     11.24 o 
   6   3   5      316.35      321.71     22.48 o 
   7   3   5        7.21       88.50     30.91 o 
  -7   4   5       31.97        7.02     26.69 o 
  -6   4   5       72.18       98.34     21.07 o 
  -5   4   5       82.05       81.48     18.26 o 
  -4   4   5      262.12      255.68     12.64 o 
  -3   4   5     1099.57     1187.09     18.26 o 
  -2   4   5       58.58       57.60      4.21 o 
  -1   4   5       38.85       43.55      2.81 o 
   0   4   5      802.69      858.36     12.64 o 
   1   4   5       37.62       49.17      2.81 o 
   2   4   5       53.75       47.76      4.21 o 
   3   4   5     1076.83     1146.35     19.67 o 
   4   4   5      254.81      271.13     15.45 o 
   5   4   5       78.70       70.24     12.64 o 
   6   4   5       70.69       75.86     23.88 o 
   7   4   5       32.54       25.29     28.10 o 
  -7   5   5       48.68       43.55     26.69 o 
  -6   5   5       85.13       82.89     19.67 o 
  -5   5   5       26.87       35.12     19.67 o 
  -4   5   5      930.33     1011.48     22.48 o 
  -3   5   5     1681.49     1796.79     28.10 o 
  -2   5   5      595.06      633.58     15.45 o 
  -1   5   5      329.87      352.61      7.02 o 
   0   5   5      778.14      802.16     12.64 o 
   1   5   5      336.21      345.59      8.43 o 
   2   5   5      593.25      629.37     12.64 o 
   3   5   5     1686.08     1770.09     29.50 o 
   4   5   5      926.20     1022.72     22.48 o 
   5   5   5       28.29       15.45     15.45 o 
   6   5   5       89.91       67.43     28.10 o 
   7   5   5       48.04       21.07     33.72 o 
  -6   6   5      158.08      151.72     28.10 o 
  -5   6   5       42.20       18.26     18.26 o 
  -4   6   5      827.82      927.19     23.88 o 
  -3   6   5      213.99      200.89      9.83 o 
  -2   6   5      378.68      384.93     12.64 o 
  -1   6   5      513.76      511.36      9.83 o 
   0   6   5       86.79       75.86      5.62 o 
   1   6   5      505.99      516.98      9.83 o 
   2   6   5      393.01      413.02      9.83 o 
   3   6   5      223.85      205.11      9.83 o 
   4   6   5      840.34      928.60     26.69 o 
   5   6   5       45.15       35.12     18.26 o 
   6   6   5      160.31      206.51     35.12 o 
  -6   7   5       25.71       18.26     23.88 o 
  -5   7   5       31.37       56.19     21.07 o 
  -4   7   5        6.37      -12.64     12.64 o 
  -3   7   5     1059.89     1192.71     23.88 o 
  -2   7   5      123.82      106.77      9.83 o 
  -1   7   5      471.54      507.15     14.05 o 
   0   7   5        2.82       -2.81      4.21 o 
   1   7   5      458.69      490.29     11.24 o 
   2   7   5      118.45      112.39      8.43 o 
   3   7   5     1033.41     1130.89     25.29 o 
   4   7   5        7.00      -11.24     12.64 o 
   5   7   5       31.38       26.69     21.07 o 
   6   7   5       24.31       25.29     26.69 o 
  -6   8   5       16.52      -39.34     39.34 o 
  -5   8   5        8.55       14.05     18.26 o 
  -4   8   5      134.02      147.51     18.26 o 
  -3   8   5      374.23      397.57     15.45 o 
  -2   8   5      383.29      363.85     14.05 o 
  -1   8   5      242.11      231.80     11.24 o 
   0   8   5      320.05      303.44      9.83 o 
   1   8   5      247.37      251.47      8.43 o 
   2   8   5      382.35      401.78     12.64 o 
   3   8   5      374.92      403.19     16.86 o 
   4   8   5      134.76      132.05     15.45 o 
   5   8   5        7.46       32.31     16.86 o 
   6   8   5       16.10       35.12     28.10 o 
  -5   9   5       14.50       15.45     23.88 o 
  -4   9   5       49.98       32.31     15.45 o 
  -3   9   5      298.51      303.44     15.45 o 
  -2   9   5      715.56      802.16     21.07 o 
  -1   9   5      523.45      550.70     18.26 o 
   0   9   5      123.61      116.60      8.43 o 
   1   9   5      536.27      575.98     16.86 o 
   2   9   5      717.11      842.90     22.48 o 
   3   9   5      306.97      292.21     16.86 o 
   4   9   5       46.55       64.62     15.45 o 
   5   9   5       15.33       29.50     18.26 o 
  -5  10   5       33.15       49.17     29.50 o 
  -4  10   5       57.60       71.65     21.07 o 
  -3  10   5      209.35      192.46     16.86 o 
  -2  10   5       42.63       22.48     12.64 o 
  -1  10   5      137.35      118.01     12.64 o 
   0  10   5       51.06       43.55      9.83 o 
   1  10   5      134.37      101.15     12.64 o 
   2  10   5       37.22       43.55     11.24 o 
   3  10   5      210.18      206.51     19.67 o 
   4  10   5       55.00       28.10     16.86 o 
   5  10   5       33.99        9.83     23.88 o 
  -4  11   5       97.31       61.81     22.48 o 
  -3  11   5       60.79       67.43     16.86 o 
  -2  11   5       38.21       33.72     14.05 o 
  -1  11   5       70.84       78.67     14.05 o 
   0  11   5       30.36       30.91     15.45 o 
   1  11   5       75.64       64.62     21.07 o 
   2  11   5       38.55       26.69     18.26 o 
   3  11   5       60.53       57.60     18.26 o 
   4  11   5      100.74       96.93     18.26 o 
  -3  12   5       71.31       64.62     19.67 o 
  -2  12   5      406.31      408.81     25.29 o 
  -1  12   5      181.73      192.46     18.26 o 
   0  12   5      883.96     1057.84     40.74 o 
   1  12   5      185.63      213.54     23.88 o 
   2  12   5      408.68      498.72     29.50 o 
   3  12   5       71.00      110.98     30.91 o 
  -2  13   5       65.48       40.74     28.10 o 
  -1  13   5      195.15      247.25     33.72 o 
   0  13   5        1.18       -2.81     30.91 o 
   1  13   5      189.43      237.42     30.91 o 
   2  13   5       64.74       50.57     25.29 o 
   0   0   6    13330.78    13440.08    223.37 o 
   1   0   6      134.95      120.82      2.81 o 
   2   0   6       71.13       47.76      2.81 o 
   3   0   6     2035.81     2129.73     29.50 o 
   4   0   6      370.78      361.04     11.24 o 
   5   0   6       14.74       16.86      8.43 o 
   6   0   6        0.32      -11.24     18.26 o 
   7   0   6       29.55      -25.29     33.72 o 
  -7   1   6       12.67       -9.83     35.12 o 
  -6   1   6      238.17      226.18     18.26 o 
  -5   1   6       51.17       66.03     11.24 o 
  -4   1   6      280.60      264.11     11.24 o 
  -3   1   6      819.84      849.93     14.05 o 
  -2   1   6     3420.22     3479.78     43.55 o 
  -1   1   6     4251.57     4069.81     51.98 o 
   0   1   6     7009.92     6465.06     78.67 o 
   1   1   6     4251.21     4126.01     47.76 o 
   2   1   6     3432.60     3523.33     47.76 o 
   3   1   6      819.63      899.10     15.45 o 
   4   1   6      289.17      287.99     11.24 o 
   5   1   6       51.65       29.50     11.24 o 
   6   1   6      242.05      243.04     19.67 o 
   7   1   6       12.80       26.69     37.93 o 
  -7   2   6       70.82       26.69     46.36 o 
  -6   2   6       92.75       75.86     15.45 o 
  -5   2   6     1268.66     1584.66     33.72 o 
  -4   2   6       32.45       18.26      7.02 o 
  -3   2   6      706.38      681.35     12.64 o 
  -2   2   6     1251.32     1403.43     18.26 o 
  -1   2   6      549.75      518.38      8.43 o 
   0   2   6     1244.73     1008.67     14.05 o 
   1   2   6      577.64      550.70      8.43 o 
   2   2   6     1253.76     1375.34     18.26 o 
   3   2   6      705.41      672.92     14.05 o 
   4   2   6       32.68       28.10      7.02 o 
   5   2   6     1260.92     1598.70     36.53 o 
   6   2   6       93.75       75.86     18.26 o 
   7   2   6       70.20       92.72     32.31 o 
  -7   3   6       33.18       18.26     36.53 o 
  -6   3   6      336.40      391.95     23.88 o 
  -5   3   6      353.88      296.42     18.26 o 
  -4   3   6      279.56      303.44     12.64 o 
  -3   3   6       17.26       16.86      4.21 o 
  -2   3   6     1304.24     1369.72     19.67 o 
  -1   3   6       89.32       75.86      4.21 o 
   0   3   6     3288.54     3262.03     44.95 o 
   1   3   6       90.01       74.46      2.81 o 
   2   3   6     1280.94     1324.76     18.26 o 
   3   3   6       16.74       14.05      5.62 o 
   4   3   6      266.02      295.02     12.64 o 
   5   3   6      349.54      292.21     16.86 o 
   6   3   6      333.84      398.97     25.29 o 
   7   3   6       33.20       57.60     28.10 o 
  -7   4   6      119.78      186.84     33.72 o 
  -6   4   6      189.08      189.65     22.48 o 
  -5   4   6      202.74      217.75     19.67 o 
  -4   4   6      387.19      356.83     15.45 o 
  -3   4   6      786.31      785.30     14.05 o 
  -2   4   6     2635.56     2964.21     37.93 o 
  -1   4   6     1584.45     1618.37     21.07 o 
   0   4   6      809.03      783.90     12.64 o 
   1   4   6     1587.37     1597.30     22.48 o 
   2   4   6     2631.00     2881.32     40.74 o 
   3   4   6      806.32      795.14     15.45 o 
   4   4   6      380.85      356.83     16.86 o 
   5   4   6      207.37      189.65     16.86 o 
   6   4   6      190.80      161.56     26.69 o 
   7   4   6      120.86      154.53     40.74 o 
  -6   5   6       61.87       30.91     19.67 o 
  -5   5   6       21.22       30.91     21.07 o 
  -4   5   6      237.80      207.92     12.64 o 
  -3   5   6     1089.13     1166.01     22.48 o 
  -2   5   6     1120.63     1112.63     18.26 o 
  -1   5   6       86.29       81.48      4.21 o 
   0   5   6      586.74      570.36      9.83 o 
   1   5   6       86.97       84.29      4.21 o 
   2   5   6     1171.06     1130.89     18.26 o 
   3   5   6     1096.10     1210.97     22.48 o 
   4   5   6      246.59      247.25     12.64 o 
   5   5   6       21.56       21.07     16.86 o 
   6   5   6       59.91       99.74     30.91 o 
  -6   6   6       35.32       26.69     26.69 o 
  -5   6   6      209.85      171.39     19.67 o 
  -4   6   6      129.23      118.01     14.05 o 
  -3   6   6       66.13       73.05      8.43 o 
  -2   6   6      876.00      976.36     18.26 o 
  -1   6   6     1228.61     1244.69     18.26 o 
   0   6   6     1551.28     1760.26     25.29 o 
   1   6   6     1230.32     1234.85     18.26 o 
   2   6   6      876.99     1024.13     16.86 o 
   3   6   6       57.97       63.22      9.83 o 
   4   6   6      130.95      112.39     11.24 o 
   5   6   6      204.08      206.51     22.48 o 
   6   6   6       37.33       64.62     30.91 o 
  -6   7   6       18.70       -9.83     25.29 o 
  -5   7   6       54.80       35.12     19.67 o 
  -4   7   6       87.44       73.05     12.64 o 
  -3   7   6      226.32      198.08     11.24 o 
  -2   7   6     1000.92     1026.94     23.88 o 
  -1   7   6       56.75       59.00      5.62 o 
   0   7   6      996.98      998.84     15.45 o 
   1   7   6       57.80       44.95      5.62 o 
   2   7   6     1018.67     1101.39     19.67 o 
   3   7   6      221.78      193.87     12.64 o 
   4   7   6       89.99      109.58     15.45 o 
   5   7   6       55.20       60.41     21.07 o 
   6   7   6       18.90       59.00     28.10 o 
  -6   8   6       29.68      -19.67     33.72 o 
  -5   8   6      115.67      105.36     22.48 o 
  -4   8   6      420.39      386.33     18.26 o 
  -3   8   6      175.54      165.77     12.64 o 
  -2   8   6      101.90       94.12      9.83 o 
  -1   8   6      848.06      889.26     19.67 o 
   0   8   6       50.60       35.12      7.02 o 
   1   8   6      846.35      876.62     15.45 o 
   2   8   6      105.82       94.12      9.83 o 
   3   8   6      177.68      155.94     14.05 o 
   4   8   6      414.83      443.93     21.07 o 
   5   8   6      115.54      127.84     19.67 o 
   6   8   6       27.95       12.64     26.69 o 
  -5   9   6       86.76       98.34     25.29 o 
  -4   9   6      106.38       80.08     18.26 o 
  -3   9   6      448.38      476.24     18.26 o 
  -2   9   6      135.71      137.67     12.64 o 
  -1   9   6      174.37      172.79     12.64 o 
   0   9   6       56.24       33.72      9.83 o 
   1   9   6      172.53      171.39     11.24 o 
   2   9   6      129.18      102.55     11.24 o 
   3   9   6      449.67      457.98     21.07 o 
   4   9   6      103.43       75.86     16.86 o 
   5   9   6       90.93       50.57     21.07 o 
  -5  10   6       49.22        2.81     26.69 o 
  -4  10   6       58.18       59.00     18.26 o 
  -3  10   6      219.04      207.92     16.86 o 
  -2  10   6      226.17      205.11     16.86 o 
  -1  10   6       34.81       30.91      9.83 o 
   0  10   6       16.90        4.21      9.83 o 
   1  10   6       37.14       26.69     11.24 o 
   2  10   6      229.70      219.15     16.86 o 
   3  10   6      225.48      233.20     18.26 o 
   4  10   6       61.30       53.38     18.26 o 
   5  10   6       48.27       36.53     22.48 o 
  -4  11   6       17.43       -7.02     21.07 o 
  -3  11   6        9.85       25.29     15.45 o 
  -2  11   6       32.47       44.95     16.86 o 
  -1  11   6      172.71      161.56     16.86 o 
   0  11   6       24.95       16.86     15.45 o 
   1  11   6      170.34      198.08     23.88 o 
   2  11   6       35.28       57.60     16.86 o 
   3  11   6       11.28       22.48     16.86 o 
   4  11   6       18.05       40.74     19.67 o 
  -3  12   6       24.81       36.53     19.67 o 
  -2  12   6       52.80       56.19     16.86 o 
  -1  12   6      126.51      129.24     19.67 o 
   0  12   6        0.21      -18.26     18.26 o 
   1  12   6      124.40      126.44     28.10 o 
   2  12   6       52.32       19.67     19.67 o 
   3  12   6       23.80       -4.21     21.07 o 
  -2  13   6       73.84       59.00     25.29 o 
  -1  13   6      148.82      185.44     26.69 o 
   0  13   6       54.47       49.17     22.48 o 
   1  13   6      150.27      157.34     32.31 o 
   2  13   6       72.39       85.70     26.69 o 
   1   0   7       78.22       57.60      2.81 o 
   2   0   7      383.09      362.45      5.62 o 
   3   0   7      336.57      348.40      8.43 o 
   4   0   7      124.72      125.03      8.43 o 
   5   0   7       47.90       36.53      8.43 o 
   6   0   7       13.67        5.62     16.86 o 
   7   0   7       69.61       47.76     36.53 o 
  -7   1   7       42.12       42.15     29.50 o 
  -6   1   7       45.39       51.98     16.86 o 
  -5   1   7       51.74       40.74      9.83 o 
  -4   1   7      545.65      552.10     14.05 o 
  -3   1   7      668.54      719.28     12.64 o 
  -2   1   7      665.39      616.72      9.83 o 
  -1   1   7     1009.10     1026.94     12.64 o 
   0   1   7     8078.73     8138.22     98.34 o 
   1   1   7     1005.08     1007.27     12.64 o 
   2   1   7      661.27      597.06      9.83 o 
   3   1   7      664.71      685.56     12.64 o 
   4   1   7      554.25      577.39     15.45 o 
   5   1   7       52.81       61.81     11.24 o 
   6   1   7       41.40       35.12     15.45 o 
   7   1   7       42.41       42.15     29.50 o 
  -7   2   7       18.75      -12.64     56.19 o 
  -6   2   7       16.18       21.07     15.45 o 
  -5   2   7        6.49        5.62      9.83 o 
  -4   2   7      193.01      188.25      9.83 o 
  -3   2   7      374.66      354.02      8.43 o 
  -2   2   7       93.73       96.93      4.21 o 
  -1   2   7     5438.73     5438.12     66.03 o 
   0   2   7        7.21        5.62      1.40 o 
   1   2   7     5421.84     5405.81     63.22 o 
   2   2   7       97.70       91.31      4.21 o 
   3   2   7      365.98      356.83      9.83 o 
   4   2   7      197.31      198.08     11.24 o 
   5   2   7        8.31        5.62     11.24 o 
   6   2   7       16.58       -4.21     21.07 o 
   7   2   7       19.49      -33.72     33.72 o 
  -7   3   7       83.84       56.19     36.53 o 
  -6   3   7      264.61      287.99     25.29 o 
  -5   3   7      122.22       88.50     15.45 o 
  -4   3   7       96.24       74.46      8.43 o 
  -3   3   7      182.33      184.03      7.02 o 
  -2   3   7      333.34      318.90      7.02 o 
  -1   3   7      467.86      415.83      8.43 o 
   0   3   7      203.65      171.39      4.21 o 
   1   3   7      475.89      403.19      7.02 o 
   2   3   7      323.39      302.04      7.02 o 
   3   3   7      183.73      213.54      8.43 o 
   4   3   7      105.25       77.27      8.43 o 
   5   3   7      121.78       96.93     14.05 o 
   6   3   7      266.04      342.78     26.69 o 
   7   3   7       82.40       46.36     37.93 o 
  -7   4   7       33.62       29.50     28.10 o 
  -6   4   7        2.99       -1.40     18.26 o 
  -5   4   7      986.96     1130.89     33.72 o 
  -4   4   7       49.42       35.12      9.83 o 
  -3   4   7      597.93      647.63     12.64 o 
  -2   4   7      387.24      386.33      8.43 o 
  -1   4   7      858.56      962.31     16.86 o 
   0   4   7     2719.99     2572.26     35.12 o 
   1   4   7      869.69      958.10     14.05 o 
   2   4   7      394.74      407.40      9.83 o 
   3   4   7      598.30      627.96     14.05 o 
   4   4   7       51.86       29.50      9.83 o 
   5   4   7      983.42     1090.15     29.50 o 
   6   4   7        3.32      -26.69     26.69 o 
   7   4   7       33.83       44.95     35.12 o 
  -6   5   7        1.84       -1.40     18.26 o 
  -5   5   7       31.98       11.24     16.86 o 
  -4   5   7      119.69      108.17     11.24 o 
  -3   5   7      107.30      134.86      8.43 o 
  -2   5   7     1340.63     1392.19     21.07 o 
  -1   5   7      735.56      716.47     11.24 o 
   0   5   7      562.98      518.38      9.83 o 
   1   5   7      757.64      713.66     12.64 o 
   2   5   7     1342.15     1404.84     22.48 o 
   3   5   7      112.81      122.22      8.43 o 
   4   5   7      127.52      116.60     11.24 o 
   5   5   7       33.97        7.02     15.45 o 
   6   5   7        1.65       -1.40     21.07 o 
  -6   6   7       32.29       19.67     29.50 o 
  -5   6   7       64.32       71.65     16.86 o 
  -4   6   7       92.23       70.24     12.64 o 
  -3   6   7       32.26       22.48      7.02 o 
  -2   6   7      474.17      494.50     12.64 o 
  -1   6   7       84.15       78.67      5.62 o 
   0   6   7      659.11      578.79      9.83 o 
   1   6   7       84.09       88.50      5.62 o 
   2   6   7      484.13      532.43     12.64 o 
   3   6   7       28.66       21.07      8.43 o 
   4   6   7       87.26       91.31     12.64 o 
   5   6   7       59.15       36.53     16.86 o 
   6   6   7       32.04       28.10     28.10 o 
  -6   7   7       91.11       95.53     26.69 o 
  -5   7   7       91.93       67.43     18.26 o 
  -4   7   7      600.68      622.34     21.07 o 
  -3   7   7      181.82      182.63     11.24 o 
  -2   7   7      256.64      245.85     11.24 o 
  -1   7   7     1473.25     1459.63     23.88 o 
   0   7   7       27.07       25.29      5.62 o 
   1   7   7     1462.69     1463.84     21.07 o 
   2   7   7      248.87      230.39      9.83 o 
   3   7   7      172.03      192.46     12.64 o 
   4   7   7      592.61      647.63     22.48 o 
   5   7   7       89.09       70.24     21.07 o 
   6   7   7       93.82       89.91     33.72 o 
  -6   8   7       13.55      -32.31     35.12 o 
  -5   8   7       72.24       56.19     19.67 o 
  -4   8   7      147.66       94.12     15.45 o 
  -3   8   7      396.03      393.35     15.45 o 
  -2   8   7      259.39      262.70     12.64 o 
  -1   8   7      314.02      295.02     11.24 o 
   0   8   7      694.37      802.16     16.86 o 
   1   8   7      313.81      285.18     11.24 o 
   2   8   7      253.14      226.18     11.24 o 
   3   8   7      406.81      422.86     16.86 o 
   4   8   7      154.44      118.01     16.86 o 
   5   8   7       71.88       66.03     21.07 o 
   6   8   7       14.40       37.93     29.50 o 
  -5   9   7      101.37      108.17     25.29 o 
  -4   9   7        2.12        9.83     15.45 o 
  -3   9   7       19.93       23.88     11.24 o 
  -2   9   7       23.73       19.67      9.83 o 
  -1   9   7      136.25      136.27     12.64 o 
   0   9   7      560.26      588.63     16.86 o 
   1   9   7      149.88      126.44      9.83 o 
   2   9   7       24.09       25.29     11.24 o 
   3   9   7       20.82       11.24     11.24 o 
   4   9   7        2.82       -9.83     15.45 o 
   5   9   7      104.97       99.74     22.48 o 
  -5  10   7       78.33       91.31     29.50 o 
  -4  10   7      568.34      594.25     28.10 o 
  -3  10   7      225.48      209.32     18.26 o 
  -2  10   7      114.29      112.39     14.05 o 
  -1  10   7       45.18       39.34     15.45 o 
   0  10   7      293.69      338.57     15.45 o 
   1  10   7       47.38       33.72     14.05 o 
   2  10   7      105.96      108.17     15.45 o 
   3  10   7      218.74      174.20     18.26 o 
   4  10   7      563.33      612.51     29.50 o 
   5  10   7       76.96       77.27     26.69 o 
  -4  11   7      182.94      157.34     23.88 o 
  -3  11   7      124.91      110.98     16.86 o 
  -2  11   7       13.07        4.21     16.86 o 
  -1  11   7      464.66      495.91     21.07 o 
   0  11   7      308.11      309.06     19.67 o 
   1  11   7      462.55      549.29     30.91 o 
   2  11   7       14.40        8.43     18.26 o 
   3  11   7      124.78      132.05     19.67 o 
   4  11   7      185.93      203.70     26.69 o 
  -3  12   7       41.77        9.83     21.07 o 
  -2  12   7       18.30       36.53     15.45 o 
  -1  12   7       21.29       19.67     18.26 o 
   0  12   7       66.55       92.72     23.88 o 
   1  12   7       21.51       54.79     26.69 o 
   2  12   7       16.84       23.88     22.48 o 
   3  12   7       41.48       18.26     25.29 o 
  -2  13   7        9.98       -1.40     23.88 o 
  -1  13   7      169.70      175.60     29.50 o 
   0  13   7       58.64       36.53     25.29 o 
   1  13   7      169.92      228.99     36.53 o 
   2  13   7        9.67      -16.86     26.69 o 
   0   0   8    19754.77    18883.82    331.54 o 
   1   0   8       55.93       43.55      2.81 o 
   2   0   8      541.29      529.62      9.83 o 
   3   0   8     1670.78     1751.83     25.29 o 
   4   0   8       13.79        5.62      8.43 o 
   5   0   8      442.38      498.72     16.86 o 
   6   0   8        0.99        1.40     14.05 o 
   7   0   8       85.53      108.17     36.53 o 
  -7   1   8       67.17       36.53     43.55 o 
  -6   1   8        1.67        9.83     16.86 o 
  -5   1   8       41.94       14.05      9.83 o 
  -4   1   8      699.49      765.64     16.86 o 
  -3   1   8       38.63       28.10      4.21 o 
  -2   1   8     1377.92     1298.07     19.67 o 
  -1   1   8     3666.52     3899.83     47.76 o 
   0   1   8     3839.65     3864.71     50.57 o 
   1   1   8     3711.22     3823.97     44.95 o 
   2   1   8     1346.33     1265.76     16.86 o 
   3   1   8       38.57       28.10      4.21 o 
   4   1   8      696.55      755.80     16.86 o 
   5   1   8       44.06       39.34     11.24 o 
   6   1   8        1.34       12.64     19.67 o 
   7   1   8       67.67       89.91     32.31 o 
  -7   2   8       28.57      -23.88     37.93 o 
  -6   2   8      102.86      101.15     19.67 o 
  -5   2   8      324.57      352.61     16.86 o 
  -4   2   8      314.23      289.40     11.24 o 
  -3   2   8        0.08        1.40      4.21 o 
  -2   2   8      287.38      306.25      7.02 o 
  -1   2   8     5342.74     5425.48     66.03 o 
   0   2   8        0.09        4.21      1.40 o 
   1   2   8     5413.88     5554.73     63.22 o 
   2   2   8      303.12      309.06      7.02 o 
   3   2   8        0.28       -1.40      4.21 o 
   4   2   8      310.92      304.85     12.64 o 
   5   2   8      315.30      297.83     18.26 o 
   6   2   8      100.74      105.36     19.67 o 
   7   2   8       28.39       54.79     26.69 o 
  -7   3   8        0.88       19.67     37.93 o 
  -6   3   8       11.33        5.62     16.86 o 
  -5   3   8       99.52       94.12     12.64 o 
  -4   3   8      438.54      411.62     12.64 o 
  -3   3   8      311.10      370.88      9.83 o 
  -2   3   8     2160.07     2329.22     30.91 o 
  -1   3   8      491.52      459.38      8.43 o 
   0   3   8      490.68      519.79      8.43 o 
   1   3   8      477.63      443.93      7.02 o 
   2   3   8     2093.72     2327.81     30.91 o 
   3   3   8      311.35      379.31      9.83 o 
   4   3   8      456.02      481.86     15.45 o 
   5   3   8      102.03      125.03     14.05 o 
   6   3   8       12.12       43.55     22.48 o 
   7   3   8        1.00      -18.26     36.53 o 
  -7   4   8       19.40       26.69     28.10 o 
  -6   4   8       98.95      105.36     21.07 o 
  -5   4   8      216.50      241.63     18.26 o 
  -4   4   8      175.14      143.29     12.64 o 
  -3   4   8     1449.20     1504.58     22.48 o 
  -2   4   8       17.90       15.45      4.21 o 
  -1   4   8     1446.91     1421.70     21.07 o 
   0   4   8     1129.86     1017.10     15.45 o 
   1   4   8     1411.51     1390.79     19.67 o 
   2   4   8       14.84       16.86      4.21 o 
   3   4   8     1438.68     1505.99     22.48 o 
   4   4   8      181.03      191.06     14.05 o 
   5   4   8      219.71      250.06     18.26 o 
   6   4   8      101.56       59.00     22.48 o 
   7   4   8       18.94       40.74     32.31 o 
  -6   5   8       35.14       29.50     18.26 o 
  -5   5   8       77.51       60.41     14.05 o 
  -4   5   8     1450.92     1560.77     30.91 o 
  -3   5   8        9.90       11.24      5.62 o 
  -2   5   8       40.34       29.50      5.62 o 
  -1   5   8      508.11      519.79      9.83 o 
   0   5   8      255.09      248.66      7.02 o 
   1   5   8      503.81      504.34      9.83 o 
   2   5   8       43.75       40.74      5.62 o 
   3   5   8       12.06        2.81      5.62 o 
   4   5   8     1444.89     1531.27     32.31 o 
   5   5   8       74.13       70.24     14.05 o 
   6   5   8       36.57       14.05     23.88 o 
  -6   6   8       64.59       59.00     26.69 o 
  -5   6   8       77.99       70.24     16.86 o 
  -4   6   8      501.36      519.79     21.07 o 
  -3   6   8      365.02      370.88     11.24 o 
  -2   6   8       31.55       36.53      7.02 o 
  -1   6   8     1272.06     1319.14     21.07 o 
   0   6   8      402.98      411.62      8.43 o 
   1   6   8     1250.15     1327.57     19.67 o 
   2   6   8       28.67       28.10      5.62 o 
   3   6   8      379.46      366.66     12.64 o 
   4   6   8      494.65      512.77     18.26 o 
   5   6   8       81.60       84.29     18.26 o 
   6   6   8       63.07       81.48     26.69 o 
  -6   7   8       23.17       -7.02     22.48 o 
  -5   7   8      226.94      206.51     22.48 o 
  -4   7   8       22.34        8.43     12.64 o 
  -3   7   8      813.49      878.02     18.26 o 
  -2   7   8      293.48      280.97     11.24 o 
  -1   7   8       36.83       32.31      5.62 o 
   0   7   8     1891.27     2025.77     26.69 o 
   1   7   8       38.85       37.93      5.62 o 
   2   7   8      304.14      292.21      9.83 o 
   3   7   8      798.86      834.47     21.07 o 
   4   7   8       22.66        9.83     11.24 o 
   5   7   8      228.06      233.20     25.29 o 
   6   7   8       22.47        1.40     29.50 o 
  -6   8   8      103.48       74.46     39.34 o 
  -5   8   8       11.28       40.74     19.67 o 
  -4   8   8      340.43      328.73     22.48 o 
  -3   8   8      163.01      175.60     12.64 o 
  -2   8   8      123.65       87.10      9.83 o 
  -1   8   8       69.02       47.76      9.83 o 
   0   8   8      140.18      147.51      8.43 o 
   1   8   8       64.71       50.57      7.02 o 
   2   8   8      118.61       89.91      9.83 o 
   3   8   8      154.34      148.91     12.64 o 
   4   8   8      348.76      337.16     25.29 o 
   5   8   8       10.38        5.62     19.67 o 
   6   8   8      106.30       85.70     32.31 o 
  -5   9   8        5.62       -2.81     26.69 o 
  -4   9   8       19.93      -12.64     18.26 o 
  -3   9   8      131.78      125.03     14.05 o 
  -2   9   8      282.83      280.97     15.45 o 
  -1   9   8      517.61      504.34     16.86 o 
   0   9   8      167.87      143.29      9.83 o 
   1   9   8      509.61      532.43     15.45 o 
   2   9   8      272.56      280.97     16.86 o 
   3   9   8      130.33      112.39     15.45 o 
   4   9   8       20.95       37.93     16.86 o 
   5   9   8        5.02       11.24     21.07 o 
  -5  10   8       27.58       15.45     26.69 o 
  -4  10   8      361.39      335.76     25.29 o 
  -3  10   8      190.09      174.20     15.45 o 
  -2  10   8      375.12      408.81     19.67 o 
  -1  10   8      716.65      781.09     23.88 o 
   0  10   8       13.86       26.69      8.43 o 
   1  10   8      718.74      826.04     23.88 o 
   2  10   8      378.87      383.52     22.48 o 
   3  10   8      189.81      177.01     16.86 o 
   4  10   8      356.32      349.80     25.29 o 
   5  10   8       26.85       25.29     28.10 o 
  -4  11   8       10.52       -9.83     23.88 o 
  -3  11   8       54.84       32.31     19.67 o 
  -2  11   8        4.09       -5.62     14.05 o 
  -1  11   8      164.21      160.15     15.45 o 
   0  11   8      541.28      568.96     23.88 o 
   1  11   8      167.45      157.34     16.86 o 
   2  11   8        3.33       28.10     16.86 o 
   3  11   8       55.64       43.55     19.67 o 
   4  11   8        9.62        9.83     19.67 o 
  -3  12   8       56.31       73.05     23.88 o 
  -2  12   8       67.86       99.74     16.86 o 
  -1  12   8      164.36      160.15     21.07 o 
   0  12   8        4.26      -12.64     16.86 o 
   1  12   8      163.63      139.08     21.07 o 
   2  12   8       70.54      110.98     21.07 o 
   3  12   8       54.84       94.12     26.69 o 
  -2  13   8       57.81       15.45     23.88 o 
  -1  13   8       76.93       57.60     23.88 o 
   0  13   8      182.42      167.18     32.31 o 
   1  13   8       76.41       68.84     25.29 o 
   2  13   8       59.18       44.95     28.10 o 
   1   0   9      110.89      109.58      2.81 o 
   2   0   9      424.12      483.26      9.83 o 
   3   0   9      285.77      335.76      9.83 o 
   4   0   9       90.73       91.31      8.43 o 
   5   0   9       55.00       35.12      9.83 o 
   6   0   9       73.27       92.72     18.26 o 
   7   0   9        0.33      -32.31     32.31 o 
  -7   1   9       13.98       22.48     49.17 o 
  -6   1   9      137.62      151.72     21.07 o 
  -5   1   9      504.96      531.03     16.86 o 
  -4   1   9      193.39      188.25      9.83 o 
  -3   1   9       45.13       29.50      4.21 o 
  -2   1   9      257.69      252.87      7.02 o 
  -1   1   9      894.23      944.05     12.64 o 
   0   1   9     1673.52     1649.28     19.67 o 
   1   1   9      886.44      917.36     11.24 o 
   2   1   9      265.90      261.30      7.02 o 
   3   1   9       49.29       33.72      5.62 o 
   4   1   9      200.06      181.22      9.83 o 
   5   1   9      490.44      488.88     18.26 o 
   6   1   9      140.20      129.24     22.48 o 
   7   1   9       12.81       22.48     43.55 o 
  -7   2   9       27.70       12.64     39.34 o 
  -6   2   9      227.28      238.82     21.07 o 
  -5   2   9     1392.71     1560.77     36.53 o 
  -4   2   9      152.19      130.65      9.83 o 
  -3   2   9      138.17      147.51      5.62 o 
  -2   2   9      545.53      521.19      9.83 o 
  -1   2   9      482.48      457.98      8.43 o 
   0   2   9     5184.42     5591.25     71.65 o 
   1   2   9      481.19      432.69      7.02 o 
   2   2   9      533.52      533.84      9.83 o 
   3   2   9      136.11      143.29      8.43 o 
   4   2   9      153.20      154.53      9.83 o 
   5   2   9     1385.46     1591.68     33.72 o 
   6   2   9      233.94      196.68     21.07 o 
   7   2   9       27.89       21.07     36.53 o 
  -7   3   9       30.36      -30.91     40.74 o 
  -6   3   9        5.65        8.43     21.07 o 
  -5   3   9      329.68      376.50     19.67 o 
  -4   3   9       60.72       51.98      9.83 o 
  -3   3   9      169.04      178.41      7.02 o 
  -2   3   9      368.85      391.95      8.43 o 
  -1   3   9       55.51       78.67      4.21 o 
   0   3   9      272.20      299.23      7.02 o 
   1   3   9       58.77       66.03      2.81 o 
   2   3   9      357.40      380.71      8.43 o 
   3   3   9      178.05      181.22      9.83 o 
   4   3   9       55.45       37.93      9.83 o 
   5   3   9      331.27      418.64     19.67 o 
   6   3   9        6.62      -15.45     18.26 o 
   7   3   9       30.08       19.67     35.12 o 
  -7   4   9       52.15       23.88     32.31 o 
  -6   4   9       61.11      103.96     22.48 o 
  -5   4   9       90.11       84.29     14.05 o 
  -4   4   9      823.41      897.69     21.07 o 
  -3   4   9      201.11      175.60      8.43 o 
  -2   4   9      427.11      393.35      8.43 o 
  -1   4   9     1927.88     2125.52     30.91 o 
   0   4   9     1314.10     1403.43     21.07 o 
   1   4   9     1908.19     2063.71     25.29 o 
   2   4   9      415.32      380.71      9.83 o 
   3   4   9      205.62      200.89      8.43 o 
   4   4   9      809.41      920.17     22.48 o 
   5   4   9       95.58      112.39     14.05 o 
   6   4   9       60.21       43.55     22.48 o 
   7   4   9       50.62       49.17     39.34 o 
  -6   5   9      145.33      191.06     28.10 o 
  -5   5   9      179.01      188.25     19.67 o 
  -4   5   9      480.03      532.43     19.67 o 
  -3   5   9      359.87      383.52     11.24 o 
  -2   5   9      147.34      127.84      7.02 o 
  -1   5   9       52.13       47.76      4.21 o 
   0   5   9      142.60      126.44      5.62 o 
   1   5   9       47.58       44.95      4.21 o 
   2   5   9      155.17      147.51      8.43 o 
   3   5   9      355.64      345.59     11.24 o 
   4   5   9      484.88      552.10     19.67 o 
   5   5   9      182.76      189.65     15.45 o 
   6   5   9      142.70      123.63     25.29 o 
  -6   6   9       78.13       29.50     29.50 o 
  -5   6   9      150.77      133.46     19.67 o 
  -4   6   9      128.43       96.93     14.05 o 
  -3   6   9      114.48      105.36      8.43 o 
  -2   6   9      136.57      133.46      8.43 o 
  -1   6   9       71.75       61.81      5.62 o 
   0   6   9      301.99      307.66      7.02 o 
   1   6   9       78.40       82.89      5.62 o 
   2   6   9      142.50      146.10      8.43 o 
   3   6   9      120.84      122.22      9.83 o 
   4   6   9      133.25      126.44     12.64 o 
   5   6   9      152.86      119.41     16.86 o 
   6   6   9       79.14       35.12     25.29 o 
  -6   7   9        9.10       -5.62     37.93 o 
  -5   7   9       22.81       42.15     18.26 o 
  -4   7   9      144.19      189.65     15.45 o 
  -3   7   9      906.61     1000.24     21.07 o 
  -2   7   9     1453.56     1510.20     26.69 o 
  -1   7   9       90.93       75.86      5.62 o 
   0   7   9      728.38      776.87     14.05 o 
   1   7   9       92.79       89.91      5.62 o 
   2   7   9     1450.14     1510.20     23.88 o 
   3   7   9      908.28      997.43     23.88 o 
   4   7   9      147.31      147.51     15.45 o 
   5   7   9       22.50       29.50     18.26 o 
   6   7   9        8.07      -33.72     37.93 o 
  -5   8   9       54.45       35.12     21.07 o 
  -4   8   9       89.03       74.46     16.86 o 
  -3   8   9      366.38      354.02     15.45 o 
  -2   8   9      202.79      209.32     12.64 o 
  -1   8   9      458.65      441.12     14.05 o 
   0   8   9      424.83      493.10     12.64 o 
   1   8   9      444.75      442.52     12.64 o 
   2   8   9      192.95      200.89     11.24 o 
   3   8   9      373.60      359.64     15.45 o 
   4   8   9       85.08       95.53     18.26 o 
   5   8   9       54.31       84.29     25.29 o 
  -5   9   9       88.12       89.91     23.88 o 
  -4   9   9       12.66       12.64     16.86 o 
  -3   9   9       71.09       59.00     11.24 o 
  -2   9   9       34.95       14.05      9.83 o 
  -1   9   9      110.67      116.60     11.24 o 
   0   9   9       24.99       37.93      8.43 o 
   1   9   9      115.23      112.39      9.83 o 
   2   9   9       32.07       12.64      9.83 o 
   3   9   9       66.11       39.34     15.45 o 
   4   9   9       10.78      -16.86     16.86 o 
   5   9   9       84.77       74.46     22.48 o 
  -4  10   9      343.18      341.38     29.50 o 
  -3  10   9       24.94       14.05     12.64 o 
  -2  10   9      681.68      774.07     26.69 o 
  -1  10   9       31.70       16.86     11.24 o 
   0  10   9        2.57        2.81      8.43 o 
   1  10   9       30.61       22.48     11.24 o 
   2  10   9      695.79      819.02     29.50 o 
   3  10   9       24.86        7.02     14.05 o 
   4  10   9      348.18      372.28     25.29 o 
  -4  11   9       29.08       43.55     30.91 o 
  -3  11   9       56.64      109.58     21.07 o 
  -2  11   9      410.87      425.67     21.07 o 
  -1  11   9      271.29      297.83     18.26 o 
   0  11   9      251.16      271.13     18.26 o 
   1  11   9      273.37      286.59     21.07 o 
   2  11   9      414.53      460.79     23.88 o 
   3  11   9       60.89       63.22     19.67 o 
   4  11   9       30.92       15.45     23.88 o 
  -3  12   9       55.53       53.38     26.69 o 
  -2  12   9      153.97      129.24     21.07 o 
  -1  12   9      137.45      126.44     18.26 o 
   0  12   9       59.98       67.43     19.67 o 
   1  12   9      135.68      151.72     26.69 o 
   2  12   9      159.62      144.70     23.88 o 
   3  12   9       56.18       63.22     23.88 o 
  -2  13   9       36.26       81.48     35.12 o 
  -1  13   9       51.96       23.88     25.29 o 
   0  13   9      113.95      122.22     29.50 o 
   1  13   9       47.54       29.50     23.88 o 
   2  13   9       33.81       57.60     26.69 o 
   0   0  10     6092.01     6335.81    122.22 o 
   1   0  10        4.95        7.02      1.40 o 
   2   0  10        1.89        1.40      4.21 o 
   3   0  10       33.51       11.24      5.62 o 
   4   0  10      478.79      509.96     12.64 o 
   5   0  10       27.57       16.86     11.24 o 
   6   0  10      381.26      443.93     22.48 o 
   7   0  10        6.00        5.62     35.12 o 
  -7   1  10       67.95       11.24     44.95 o 
  -6   1  10       24.83       23.88     19.67 o 
  -5   1  10       19.48       14.05     12.64 o 
  -4   1  10      100.38       87.10      8.43 o 
  -3   1  10     1255.38     1320.55     19.67 o 
  -2   1  10      768.96      896.29     14.05 o 
  -1   1  10     2816.15     2708.53     35.12 o 
   0   1  10     3920.94     3476.97     42.15 o 
   1   1  10     2848.80     2742.24     29.50 o 
   2   1  10      791.87      852.74     12.64 o 
   3   1  10     1246.18     1355.67     22.48 o 
   4   1  10       96.92       87.10      8.43 o 
   5   1  10       18.33       16.86     11.24 o 
   6   1  10       24.02        4.21     16.86 o 
   7   1  10       67.19       63.22     35.12 o 
  -7   2  10       21.83       29.50     43.55 o 
  -6   2  10       13.64       -1.40     19.67 o 
  -5   2  10       58.75       61.81     14.05 o 
  -4   2  10       68.66       64.62      8.43 o 
  -3   2  10      132.93      143.29      7.02 o 
  -2   2  10     2185.35     2369.96     30.91 o 
  -1   2  10     1496.60     1458.22     18.26 o 
   0   2  10       45.16       35.12      2.81 o 
   1   2  10     1494.26     1437.15     16.86 o 
   2   2  10     2213.55     2413.51     32.31 o 
   3   2  10      134.57      160.15      7.02 o 
   4   2  10       74.23       63.22      8.43 o 
   5   2  10       56.70       54.79     14.05 o 
   6   2  10       14.49        0.00     19.67 o 
   7   2  10       22.43       46.36     28.10 o 
  -7   3  10       15.88       18.26     30.91 o 
  -6   3  10       33.21       44.95     21.07 o 
  -5   3  10      249.66      259.89     15.45 o 
  -4   3  10      267.89      262.70     14.05 o 
  -3   3  10       58.02       44.95      5.62 o 
  -2   3  10      607.79      590.03     11.24 o 
  -1   3  10      819.43      869.59     14.05 o 
   0   3  10     2579.33     2523.09     29.50 o 
   1   3  10      789.34      861.17     12.64 o 
   2   3  10      594.59      590.03      9.83 o 
   3   3  10       55.81       42.15      7.02 o 
   4   3  10      263.42      231.80     12.64 o 
   5   3  10      249.77      252.87     16.86 o 
   6   3  10       33.16       19.67     19.67 o 
   7   3  10       15.55       43.55     37.93 o 
  -7   4  10      166.00      175.60     33.72 o 
  -6   4  10       20.61       42.15     19.67 o 
  -5   4  10      186.69      154.53     15.45 o 
  -4   4  10      303.67      271.13     14.05 o 
  -3   4  10       29.29       26.69      5.62 o 
  -2   4  10     1311.96     1333.19     21.07 o 
  -1   4  10      477.82      445.33      8.43 o 
   0   4  10        3.72       14.05      2.81 o 
   1   4  10      475.38      450.95      8.43 o 
   2   4  10     1307.58     1320.55     19.67 o 
   3   4  10       28.86       22.48      7.02 o 
   4   4  10      293.77      325.92     14.05 o 
   5   4  10      191.27      172.79     16.86 o 
   6   4  10       20.48       25.29     21.07 o 
   7   4  10      165.74      259.89     42.15 o 
  -6   5  10      190.66      164.37     28.10 o 
  -5   5  10        9.29       26.69     16.86 o 
  -4   5  10       19.65       21.07     11.24 o 
  -3   5  10      175.79      158.75      8.43 o 
  -2   5  10       87.29       68.84      7.02 o 
  -1   5  10      907.47      917.36     15.45 o 
   0   5  10     1092.93     1056.44     14.05 o 
   1   5  10      930.20      907.52     15.45 o 
   2   5  10       91.22       78.67      7.02 o 
   3   5  10      183.80      178.41      9.83 o 
   4   5  10       21.05        8.43     11.24 o 
   5   5  10        8.10       -1.40     14.05 o 
   6   5  10      187.53      205.11     26.69 o 
  -6   6  10       16.43        7.02     30.91 o 
  -5   6  10       43.17       44.95     16.86 o 
  -4   6  10      187.62      189.65     15.45 o 
  -3   6  10       58.71       39.34      8.43 o 
  -2   6  10      146.36      141.89      8.43 o 
  -1   6  10      444.68      477.64     11.24 o 
   0   6  10     1444.25     1437.15     21.07 o 
   1   6  10      456.27      470.62      9.83 o 
   2   6  10      153.07      158.75      8.43 o 
   3   6  10       60.87       54.79      8.43 o 
   4   6  10      195.96      193.87     14.05 o 
   5   6  10       41.66        9.83     18.26 o 
   6   6  10       16.74        4.21     23.88 o 
  -6   7  10       13.33       39.34     37.93 o 
  -5   7  10       11.78       14.05     19.67 o 
  -4   7  10      226.04      219.15     16.86 o 
  -3   7  10     1632.12     1809.43     35.12 o 
  -2   7  10      790.66      868.19     19.67 o 
  -1   7  10     1583.26     1643.66     26.69 o 
   0   7  10     1990.52     2281.46     32.31 o 
   1   7  10     1616.30     1733.57     25.29 o 
   2   7  10      779.81      844.31     18.26 o 
   3   7  10     1638.16     1810.83     35.12 o 
   4   7  10      224.60      182.63     16.86 o 
   5   7  10       10.71       -4.21     21.07 o 
   6   7  10       14.31        1.40     26.69 o 
  -5   8  10       19.92        8.43     21.07 o 
  -4   8  10      212.41      200.89     18.26 o 
  -3   8  10      518.72      524.00     19.67 o 
  -2   8  10      359.76      345.59     12.64 o 
  -1   8  10      360.47      348.40     12.64 o 
   0   8  10      221.08      191.06      8.43 o 
   1   8  10      355.57      383.52     11.24 o 
   2   8  10      358.13      330.14     14.05 o 
   3   8  10      517.92      587.22     22.48 o 
   4   8  10      205.70      178.41     21.07 o 
   5   8  10       21.12       16.86     19.67 o 
  -5   9  10       90.04       77.27     25.29 o 
  -4   9  10      121.70       98.34     18.26 o 
  -3   9  10       68.02       67.43     14.05 o 
  -2   9  10       66.54       43.55     12.64 o 
  -1   9  10       61.08       50.57     11.24 o 
   0   9  10      642.18      670.11     16.86 o 
   1   9  10       62.11       47.76      8.43 o 
   2   9  10       66.75       42.15     11.24 o 
   3   9  10       71.33       70.24     14.05 o 
   4   9  10      127.11      126.44     19.67 o 
   5   9  10       90.78       98.34     23.88 o 
  -4  10  10       11.37       21.07     19.67 o 
  -3  10  10      169.66      198.08     18.26 o 
  -2  10  10       53.12       42.15     14.05 o 
  -1  10  10        6.29        8.43     11.24 o 
   0  10  10       87.96       95.53     11.24 o 
   1  10  10        5.32        8.43     12.64 o 
   2  10  10       52.76       37.93     15.45 o 
   3  10  10      171.27      214.94     19.67 o 
   4  10  10       12.51       32.31     16.86 o 
  -4  11  10      321.34      339.97     39.34 o 
  -3  11  10        5.96      -14.05     18.26 o 
  -2  11  10        0.23        4.21     12.64 o 
  -1  11  10       92.81       92.72     15.45 o 
   0  11  10       31.39        7.02     12.64 o 
   1  11  10       94.92       84.29     15.45 o 
   2  11  10        0.11      -12.64     19.67 o 
   3  11  10        5.98       30.91     19.67 o 
   4  11  10      322.90      324.52     29.50 o 
  -3  12  10        0.38       -4.21     23.88 o 
  -2  12  10        5.05       -9.83     16.86 o 
  -1  12  10      149.50      147.51     19.67 o 
   0  12  10      130.14      139.08     23.88 o 
   1  12  10      150.57      143.29     23.88 o 
   2  12  10        4.78        8.43     22.48 o 
   3  12  10        0.24       -4.21     25.29 o 
  -1  13  10       50.94       29.50     26.69 o 
   0  13  10       82.87       57.60     26.69 o 
   1  13  10       49.79       71.65     25.29 o 
   1   0  11     2149.07     2340.46     32.31 o 
   2   0  11        7.18       11.24      4.21 o 
   3   0  11        1.42        2.81      4.21 o 
   4   0  11      549.72      633.58     15.45 o 
   5   0  11       28.94       29.50     12.64 o 
   6   0  11      110.88       77.27     19.67 o 
   7   0  11       81.03       23.88     42.15 o 
  -7   1  11      144.52      244.44     54.79 o 
  -6   1  11       88.25       51.98     18.26 o 
  -5   1  11       72.62       61.81     11.24 o 
  -4   1  11      705.62      789.52     16.86 o 
  -3   1  11      770.07      828.85     15.45 o 
  -2   1  11       19.40       23.88      4.21 o 
  -1   1  11      508.45      538.05      9.83 o 
   0   1  11      978.05     1049.41     14.05 o 
   1   1  11      500.46      515.58      8.43 o 
   2   1  11       18.80       30.91      4.21 o 
   3   1  11      760.80      830.26     15.45 o 
   4   1  11      699.11      788.11     16.86 o 
   5   1  11       76.34       36.53     14.05 o 
   6   1  11       89.52       87.10     19.67 o 
   7   1  11      147.70      151.72     37.93 o 
  -7   2  11        4.96       -7.02     46.36 o 
  -6   2  11       15.48       -5.62     19.67 o 
  -5   2  11      152.49      155.94     15.45 o 
  -4   2  11      914.71     1026.94     21.07 o 
  -3   2  11      262.45      269.73      9.83 o 
  -2   2  11     1631.46     1695.64     25.29 o 
  -1   2  11      973.31      997.43     14.05 o 
   0   2  11     2063.32     2202.78     26.69 o 
   1   2  11      977.47     1007.27     14.05 o 
   2   2  11     1625.08     1690.02     22.48 o 
   3   2  11      267.92      279.56      8.43 o 
   4   2  11      916.38     1063.46     21.07 o 
   5   2  11      149.51      148.91     16.86 o 
   6   2  11       14.28        4.21     16.86 o 
   7   2  11        4.67      -26.69     36.53 o 
  -7   3  11       44.75       74.46     39.34 o 
  -6   3  11       79.00       99.74     21.07 o 
  -5   3  11       34.36       28.10     12.64 o 
  -4   3  11      568.68      552.10     18.26 o 
  -3   3  11       35.49       26.69      5.62 o 
  -2   3  11       96.84       88.50      5.62 o 
  -1   3  11      337.12      328.73      7.02 o 
   0   3  11      309.71      373.69      7.02 o 
   1   3  11      335.49      332.95      5.62 o 
   2   3  11       94.38       82.89      4.21 o 
   3   3  11       36.55       30.91      7.02 o 
   4   3  11      575.86      634.99     19.67 o 
   5   3  11       38.55       30.91     14.05 o 
   6   3  11       80.86       82.89     21.07 o 
   7   3  11       43.03       15.45     36.53 o 
  -6   4  11      111.06      123.63     32.31 o 
  -5   4  11      216.69      223.37     18.26 o 
  -4   4  11      667.44      675.73     21.07 o 
  -3   4  11       27.58       19.67      5.62 o 
  -2   4  11     1194.77     1237.66     19.67 o 
  -1   4  11     1369.80     1418.89     19.67 o 
   0   4  11     1163.23     1274.19     16.86 o 
   1   4  11     1386.33     1435.74     19.67 o 
   2   4  11     1212.07     1229.23     18.26 o 
   3   4  11       29.78       25.29      7.02 o 
   4   4  11      661.00      723.49     19.67 o 
   5   4  11      215.13      214.94     18.26 o 
   6   4  11      108.79      103.96     22.48 o 
  -6   5  11      172.36      209.32     26.69 o 
  -5   5  11        0.69      -15.45     16.86 o 
  -4   5  11       85.46       77.27     12.64 o 
  -3   5  11      304.44      299.23      9.83 o 
  -2   5  11      250.21      240.23      8.43 o 
  -1   5  11       17.75       14.05      5.62 o 
   0   5  11     2405.91     2438.80     33.72 o 
   1   5  11       17.63       21.07      4.21 o 
   2   5  11      250.70      247.25      9.83 o 
   3   5  11      308.56      317.49     11.24 o 
   4   5  11       84.15       88.50     14.05 o 
   5   5  11        0.36       -4.21     14.05 o 
   6   5  11      169.57      182.63     21.07 o 
  -6   6  11        8.49       35.12     35.12 o 
  -5   6  11       24.51        4.21     18.26 o 
  -4   6  11       97.49       71.65     12.64 o 
  -3   6  11       13.64       21.07      8.43 o 
  -2   6  11      263.06      275.35      9.83 o 
  -1   6  11     1424.69     1393.60     22.48 o 
   0   6  11       14.66       15.45      4.21 o 
   1   6  11     1432.43     1421.69     22.48 o 
   2   6  11      256.43      259.89      9.83 o 
   3   6  11       14.32       18.26      8.43 o 
   4   6  11       91.04       95.53     12.64 o 
   5   6  11       24.20       29.50     18.26 o 
   6   6  11        9.18       -1.40     21.07 o 
  -6   7  11       49.09       77.27     37.93 o 
  -5   7  11       37.60       78.67     21.07 o 
  -4   7  11       80.29       60.41     14.05 o 
  -3   7  11      294.61      287.99     15.45 o 
  -2   7  11      167.23      151.72      9.83 o 
  -1   7  11       17.95       14.05      7.02 o 
   0   7  11      277.54      307.66      9.83 o 
   1   7  11       16.88       14.05      7.02 o 
   2   7  11      169.05      169.99      9.83 o 
   3   7  11      292.17      290.80     14.05 o 
   4   7  11       80.71       56.19     14.05 o 
   5   7  11       36.58       33.72     23.88 o 
   6   7  11       50.13       11.24     32.31 o 
  -5   8  11       66.51       28.10     19.67 o 
  -4   8  11      115.38      129.24     18.26 o 
  -3   8  11      151.69      127.84     15.45 o 
  -2   8  11      134.30      109.58     11.24 o 
  -1   8  11      906.37      979.17     22.48 o 
   0   8  11      144.13      139.08      8.43 o 
   1   8  11      883.72      967.93     21.07 o 
   2   8  11      137.38      120.82     11.24 o 
   3   8  11      143.04      147.51     14.05 o 
   4   8  11      112.84      137.67     16.86 o 
   5   8  11       63.91       18.26     23.88 o 
  -5   9  11       40.63       26.69     28.10 o 
  -4   9  11       52.51       47.76     19.67 o 
  -3   9  11       63.55       43.55     12.64 o 
  -2   9  11      205.78      174.20     14.05 o 
  -1   9  11       11.38        1.40      9.83 o 
   0   9  11     1074.32     1184.28     28.10 o 
   1   9  11       11.19        2.81      8.43 o 
   2   9  11      218.38      228.99     14.05 o 
   3   9  11       61.64       74.46     15.45 o 
   4   9  11       49.78       32.31     16.86 o 
   5   9  11       41.44       16.86     19.67 o 
  -4  10  11       22.91      -11.24     21.07 o 
  -3  10  11      108.59      109.58     18.26 o 
  -2  10  11       53.13       63.22     15.45 o 
  -1  10  11      359.17      401.78     18.26 o 
   0  10  11      260.89      279.56     15.45 o 
   1  10  11      350.89      406.00     16.86 o 
   2  10  11       50.88       42.15     16.86 o 
   3  10  11      111.54      126.44     19.67 o 
   4  10  11       23.18       12.64     19.67 o 
  -4  11  11        6.13      -11.24     23.88 o 
  -3  11  11       36.42       57.60     19.67 o 
  -2  11  11      266.01      276.75     19.67 o 
  -1  11  11        3.16       -7.02     12.64 o 
   0  11  11        9.09       -4.21     14.05 o 
   1  11  11        2.78       -2.81     14.05 o 
   2  11  11      254.12      318.90     22.48 o 
   3  11  11       36.34       54.79     21.07 o 
   4  11  11        7.05        1.40     23.88 o 
  -3  12  11      140.69      113.79     22.48 o 
  -2  12  11       16.33       44.95     19.67 o 
  -1  12  11       72.88       68.84     19.67 o 
   0  12  11       20.03        8.43     16.86 o 
   1  12  11       78.95       61.81     22.48 o 
   2  12  11       15.41       -8.43     23.88 o 
   3  12  11      138.30      189.65     29.50 o 
  -1  13  11       33.28       42.15     23.88 o 
   0  13  11       81.52       60.41     25.29 o 
   1  13  11       32.23       37.93     26.69 o 
   0   0  12      138.03      122.22      5.62 o 
   1   0  12       10.41        4.21      2.81 o 
   2   0  12        8.65        8.43      4.21 o 
   3   0  12       64.66       54.79      5.62 o 
   4   0  12        2.22       14.05      7.02 o 
   5   0  12       29.41       19.67     12.64 o 
   6   0  12       18.20        9.83     18.26 o 
   7   0  12        3.53      -33.72     36.53 o 
  -7   1  12       69.01       64.62     46.36 o 
  -6   1  12      248.04      210.73     29.50 o 
  -5   1  12      298.62      346.99     15.45 o 
  -4   1  12       95.96       87.10      8.43 o 
  -3   1  12     1000.27     1048.01     18.26 o 
  -2   1  12      753.55      858.36     14.05 o 
  -1   1  12     3708.08     3913.88     56.19 o 
   0   1  12      545.03      526.81      8.43 o 
   1   1  12     3709.24     3805.70     50.57 o 
   2   1  12      753.32      865.38     14.05 o 
   3   1  12     1013.89     1026.94     16.86 o 
   4   1  12       96.53       89.91      9.83 o 
   5   1  12      296.12      321.71     18.26 o 
   6   1  12      248.94      252.87     23.88 o 
   7   1  12       68.19       43.55     35.12 o 
  -7   2  12       99.93      119.41     42.15 o 
  -6   2  12        4.41       11.24     18.26 o 
  -5   2  12       86.94       85.70     14.05 o 
  -4   2  12      342.85      366.66     14.05 o 
  -3   2  12      137.63      139.08      8.43 o 
  -2   2  12     5307.58     5811.81     77.27 o 
  -1   2  12       30.59       19.67      2.81 o 
   0   2  12       76.82       60.41      4.21 o 
   1   2  12       30.43       36.53      2.81 o 
   2   2  12     5299.13     5622.16     70.24 o 
   3   2  12      137.38      132.05      7.02 o 
   4   2  12      334.08      372.28     15.45 o 
   5   2  12       86.11      106.77     15.45 o 
   6   2  12        4.89       12.64     19.67 o 
   7   2  12       99.61       15.45     35.12 o 
  -7   3  12       21.07        9.83     39.34 o 
  -6   3  12      100.23      122.22     21.07 o 
  -5   3  12        6.41       -1.40     12.64 o 
  -4   3  12       57.34       47.76     11.24 o 
  -3   3  12      336.20      339.97     11.24 o 
  -2   3  12      390.68      414.43      9.83 o 
  -1   3  12     1004.05     1149.16     16.86 o 
   0   3  12      484.11      519.79      9.83 o 
   1   3  12      972.08     1114.04     15.45 o 
   2   3  12      393.46      414.43      9.83 o 
   3   3  12      317.02      338.57     11.24 o 
   4   3  12       58.22       60.41     11.24 o 
   5   3  12        7.79        7.02     14.05 o 
   6   3  12       98.30      130.65     22.48 o 
   7   3  12       21.47       -2.81     37.93 o 
  -6   4  12       73.29       77.27     25.29 o 
  -5   4  12       20.72       25.29     16.86 o 
  -4   4  12       13.97       12.64     12.64 o 
  -3   4  12       32.52       32.31      8.43 o 
  -2   4  12      703.75      672.92     12.64 o 
  -1   4  12       83.48       88.50      5.62 o 
   0   4  12     2203.51     2509.04     36.53 o 
   1   4  12       84.48       68.84      4.21 o 
   2   4  12      727.93      710.85     14.05 o 
   3   4  12       31.88       22.48      8.43 o 
   4   4  12       17.28       18.26      9.83 o 
   5   4  12       21.51        0.00     15.45 o 
   6   4  12       71.83       63.22     23.88 o 
  -6   5  12       37.96       56.19     21.07 o 
  -5   5  12      238.80      271.13     21.07 o 
  -4   5  12      150.76      154.53     14.05 o 
  -3   5  12     2167.09     2472.51     37.93 o 
  -2   5  12        7.73        4.21      5.62 o 
  -1   5  12      597.49      684.16     12.64 o 
   0   5  12       23.82       16.86      4.21 o 
   1   5  12      607.04      699.61     12.64 o 
   2   5  12        7.46       12.64      7.02 o 
   3   5  12     2167.97     2445.82     35.12 o 
   4   5  12      152.87      155.94     14.05 o 
   5   5  12      239.10      238.82     16.86 o 
   6   5  12       38.54       19.67     21.07 o 
  -6   6  12      124.52      133.46     29.50 o 
  -5   6  12      153.17      179.82     23.88 o 
  -4   6  12      405.36      457.98     18.26 o 
  -3   6  12       95.69       68.84      9.83 o 
  -2   6  12      112.32       85.70      8.43 o 
  -1   6  12       40.95       37.93      5.62 o 
   0   6  12       63.85       51.98      5.62 o 
   1   6  12       40.16       37.93      7.02 o 
   2   6  12      114.04       96.93      8.43 o 
   3   6  12       98.37       87.10     11.24 o 
   4   6  12      414.53      428.48     18.26 o 
   5   6  12      155.88      164.37     19.67 o 
   6   6  12      124.96      174.20     29.50 o 
  -6   7  12       39.37       88.50     37.93 o 
  -5   7  12       42.26       42.15     18.26 o 
  -4   7  12       14.09       11.24     15.45 o 
  -3   7  12      249.64      271.13     14.05 o 
  -2   7  12      850.80      878.02     18.26 o 
  -1   7  12      552.20      545.08     14.05 o 
   0   7  12      105.54      115.20      7.02 o 
   1   7  12      532.54      524.00     14.05 o 
   2   7  12      848.43      841.50     18.26 o 
   3   7  12      237.53      228.99     14.05 o 
   4   7  12       12.50       12.64     11.24 o 
   5   7  12       43.44       44.95     18.26 o 
   6   7  12       39.21       59.00     22.48 o 
  -5   8  12      100.89      101.15     22.48 o 
  -4   8  12       38.47       14.05     18.26 o 
  -3   8  12       10.45       -4.21      9.83 o 
  -2   8  12     1099.32     1168.82     25.29 o 
  -1   8  12       83.41       89.91      9.83 o 
   0   8  12       27.82       30.91      7.02 o 
   1   8  12       82.04       78.67      8.43 o 
   2   8  12     1094.96     1142.13     23.88 o 
   3   8  12       11.18       15.45     12.64 o 
   4   8  12       35.74       39.34     16.86 o 
   5   8  12       97.88       92.72     23.88 o 
  -5   9  12        4.61      -15.45     22.48 o 
  -4   9  12      121.48      101.15     22.48 o 
  -3   9  12       14.05       12.64     14.05 o 
  -2   9  12      161.22      155.94     14.05 o 
  -1   9  12      804.18      907.52     22.48 o 
   0   9  12      511.99      542.27     16.86 o 
   1   9  12      806.10      859.76     19.67 o 
   2   9  12      162.54      155.94     12.64 o 
   3   9  12       16.03       -4.21     14.05 o 
   4   9  12      116.77       92.72     18.26 o 
   5   9  12        4.40       39.34     25.29 o 
  -4  10  12       13.19       -1.40     22.48 o 
  -3  10  12      179.19      185.44     18.26 o 
  -2  10  12       11.14       19.67     14.05 o 
  -1  10  12       85.35       80.08     11.24 o 
   0  10  12       71.94       91.31     11.24 o 
   1  10  12       86.01       68.84     14.05 o 
   2  10  12        9.53       12.64     14.05 o 
   3  10  12      178.93      217.75     22.48 o 
   4  10  12       12.47       -8.43     21.07 o 
  -4  11  12       44.27       11.24     28.10 o 
  -3  11  12        0.33        0.00     23.88 o 
  -2  11  12        5.74        2.81     18.26 o 
  -1  11  12       36.59       40.74     12.64 o 
   0  11  12        0.86       -1.40     14.05 o 
   1  11  12       36.53       16.86     16.86 o 
   2  11  12        6.49       26.69     19.67 o 
   3  11  12        0.35       11.24     23.88 o 
   4  11  12       45.91       22.48     25.29 o 
  -3  12  12       31.77       29.50     25.29 o 
  -2  12  12        5.28        0.00     16.86 o 
  -1  12  12      103.49      110.98     21.07 o 
   0  12  12       70.19       95.53     21.07 o 
   1  12  12      104.02      105.36     21.07 o 
   2  12  12        5.37       56.19     23.88 o 
   3  12  12       29.87       19.67     30.91 o 
  -1  13  12       15.24        4.21     26.69 o 
   0  13  12        2.70      -14.05     22.48 o 
   1  13  12       15.72       46.36     28.10 o 
   1   0  13      943.01     1139.32     16.86 o 
   2   0  13       37.33       29.50      4.21 o 
   3   0  13        5.70       -1.40      5.62 o 
   4   0  13       98.41       82.89      9.83 o 
   5   0  13        6.55       -9.83     11.24 o 
   6   0  13      305.90      366.66     25.29 o 
   7   0  13        2.44      -11.24     36.53 o 
  -7   1  13        9.79      -12.64     30.91 o 
  -6   1  13        1.48      -18.26     21.07 o 
  -5   1  13      196.51      203.70     14.05 o 
  -4   1  13      482.92      542.27     15.45 o 
  -3   1  13     1017.64     1107.01     18.26 o 
  -2   1  13       35.11       21.07      4.21 o 
  -1   1  13      180.04      174.20      5.62 o 
   0   1  13      276.43      244.44      5.62 o 
   1   1  13      177.01      177.01      5.62 o 
   2   1  13       34.13       21.07      4.21 o 
   3   1  13     1013.35     1067.68     16.86 o 
   4   1  13      488.92      525.41     15.45 o 
   5   1  13      204.47      219.15     18.26 o 
   6   1  13        1.52      -19.67     19.67 o 
   7   1  13        9.73      -33.72     37.93 o 
  -7   2  13        9.85       49.17     26.69 o 
  -6   2  13       12.54       21.07     21.07 o 
  -5   2  13      163.31      157.34     15.45 o 
  -4   2  13      266.57      255.68     12.64 o 
  -3   2  13      394.54      394.76     12.64 o 
  -2   2  13      353.58      331.54      7.02 o 
  -1   2  13      764.13      762.83     11.24 o 
   0   2  13     2595.61     2782.98     33.72 o 
   1   2  13      754.72      762.83     11.24 o 
   2   2  13      356.33      346.99      8.43 o 
   3   2  13      387.85      404.59      9.83 o 
   4   2  13      261.78      236.01     14.05 o 
   5   2  13      166.19      167.18     18.26 o 
   6   2  13       11.42      -11.24     18.26 o 
   7   2  13        9.80        0.00     32.31 o 
  -6   3  13       92.50       68.84     18.26 o 
  -5   3  13       41.45       71.65     14.05 o 
  -4   3  13      206.32      209.32     15.45 o 
  -3   3  13       87.99       68.84      8.43 o 
  -2   3  13      160.51      144.70      7.02 o 
  -1   3  13      623.46      657.46     11.24 o 
   0   3  13      570.24      615.32      9.83 o 
   1   3  13      614.43      616.72      9.83 o 
   2   3  13      160.33      137.67      5.62 o 
   3   3  13       91.53       75.86      8.43 o 
   4   3  13      201.45      184.03     14.05 o 
   5   3  13       37.13       56.19     15.45 o 
   6   3  13       92.31       77.27     19.67 o 
  -6   4  13      309.92      318.90     25.29 o 
  -5   4  13      331.25      376.50     19.67 o 
  -4   4  13      443.80      413.02     18.26 o 
  -3   4  13      137.53      136.27      9.83 o 
  -2   4  13      330.39      352.61      8.43 o 
  -1   4  13      195.94      203.70      7.02 o 
   0   4  13      445.18      467.81      9.83 o 
   1   4  13      195.89      205.11      7.02 o 
   2   4  13      327.98      344.19      9.83 o 
   3   4  13      143.37      139.08      9.83 o 
   4   4  13      446.13      465.00     15.45 o 
   5   4  13      331.78      362.45     19.67 o 
   6   4  13      309.93      356.83     25.29 o 
  -6   5  13       93.52      108.17     22.48 o 
  -5   5  13        3.41       -8.43     15.45 o 
  -4   5  13      329.51      359.64     16.86 o 
  -3   5  13      379.26      403.19     14.05 o 
  -2   5  13       91.80       84.29      7.02 o 
  -1   5  13       22.89       35.12      5.62 o 
   0   5  13      334.21      345.59      8.43 o 
   1   5  13       24.54       28.10      5.62 o 
   2   5  13       92.86       80.08      8.43 o 
   3   5  13      380.43      428.48     12.64 o 
   4   5  13      337.06      354.02     16.86 o 
   5   5  13        2.32       -5.62     14.05 o 
   6   5  13       95.62      106.77     23.88 o 
  -6   6  13        8.59       -8.43     28.10 o 
  -5   6  13       90.52      102.55     22.48 o 
  -4   6  13      408.45      396.16     19.67 o 
  -3   6  13      928.16      951.07     22.48 o 
  -2   6  13      582.50      597.06     14.05 o 
  -1   6  13      838.05      844.31     15.45 o 
   0   6  13        2.73        1.40      4.21 o 
   1   6  13      822.83      849.93     16.86 o 
   2   6  13      588.50      629.37     15.45 o 
   3   6  13      910.49      970.74     22.48 o 
   4   6  13      419.58      401.78     16.86 o 
   5   6  13       87.79       96.93     16.86 o 
   6   6  13        9.95       14.05     23.88 o 
  -6   7  13        3.42      -16.86     29.50 o 
  -5   7  13      167.31      134.86     25.29 o 
  -4   7  13       25.89        8.43     18.26 o 
  -3   7  13      180.98      184.03     14.05 o 
  -2   7  13      597.89      591.44     16.86 o 
  -1   7  13      304.24      283.78     11.24 o 
   0   7  13      186.65      205.11      8.43 o 
   1   7  13      309.59      295.02     11.24 o 
   2   7  13      600.47      609.70     16.86 o 
   3   7  13      181.78      178.41     14.05 o 
   4   7  13       27.96       25.29     12.64 o 
   5   7  13      171.40      139.08     23.88 o 
   6   7  13        3.08      -23.88     30.91 o 
  -5   8  13        1.74       -4.21     23.88 o 
  -4   8  13       57.08       30.91     16.86 o 
  -3   8  13       43.39       39.34     12.64 o 
  -2   8  13      334.98      341.38     15.45 o 
  -1   8  13      424.96      421.45     14.05 o 
   0   8  13      976.20     1028.34     19.67 o 
   1   8  13      445.39      473.43     14.05 o 
   2   8  13      325.96      332.95     15.45 o 
   3   8  13       47.97       15.45     14.05 o 
   4   8  13       57.86       74.46     18.26 o 
   5   8  13        1.91        2.81     28.10 o 
  -5   9  13       53.71       56.19     29.50 o 
  -4   9  13      291.93      304.85     26.69 o 
  -3   9  13      103.37       78.67     16.86 o 
  -2   9  13       72.75       88.50     14.05 o 
  -1   9  13      172.27      161.56     12.64 o 
   0   9  13       37.28       37.93      9.83 o 
   1   9  13      175.70      186.84     12.64 o 
   2   9  13       69.41       59.00     12.64 o 
   3   9  13      108.50       95.53     14.05 o 
   4   9  13      287.71      311.87     28.10 o 
   5   9  13       51.23       44.95     25.29 o 
  -4  10  13       77.59       71.65     23.88 o 
  -3  10  13      250.80      280.97     25.29 o 
  -2  10  13       38.25       19.67     15.45 o 
  -1  10  13      279.55      302.04     16.86 o 
   0  10  13       68.92       70.24      9.83 o 
   1  10  13      283.83      302.04     18.26 o 
   2  10  13       38.24       29.50     14.05 o 
   3  10  13      255.98      251.47     21.07 o 
   4  10  13       80.42      115.20     23.88 o 
  -3  11  13      215.23      212.13     28.10 o 
  -2  11  13      116.35      144.70     18.26 o 
  -1  11  13       83.87       63.22     14.05 o 
   0  11  13      110.51       87.10     15.45 o 
   1  11  13       81.86      116.60     18.26 o 
   2  11  13      123.06      109.58     15.45 o 
   3  11  13      212.22      233.20     25.29 o 
  -2  12  13        5.78       23.88     21.07 o 
  -1  12  13      177.73      182.63     21.07 o 
   0  12  13      196.79      207.92     22.48 o 
   1  12  13      183.90      206.51     21.07 o 
   2  12  13        5.14       23.88     22.48 o 
  -1  13  13       82.60       56.19     32.31 o 
   0  13  13       32.52       19.67     19.67 o 
   1  13  13       83.47       70.24     26.69 o 
   0   0  14     4332.45     4123.20     77.27 o 
   1   0  14       17.21       12.64      2.81 o 
   2   0  14      139.37      133.46      4.21 o 
   3   0  14       23.96       30.91      7.02 o 
   4   0  14        3.92        8.43      8.43 o 
   5   0  14      104.47      112.39     15.45 o 
   6   0  14        5.00       -1.40     19.67 o 
   7   0  14        1.21      -46.36     51.98 o 
  -7   1  14       33.38       30.91     32.31 o 
  -6   1  14       10.62       29.50     22.48 o 
  -5   1  14       87.95       89.91     14.05 o 
  -4   1  14      252.77      316.09     14.05 o 
  -3   1  14      120.84       96.93      8.43 o 
  -2   1  14      928.19      956.69     15.45 o 
  -1   1  14     2898.37     3087.83     43.55 o 
   0   1  14     1713.32     1698.45     21.07 o 
   1   1  14     2819.49     3003.54     37.93 o 
   2   1  14      904.53      928.60     14.05 o 
   3   1  14      116.98      103.96      7.02 o 
   4   1  14      257.94      290.80     14.05 o 
   5   1  14       92.01       66.03     14.05 o 
   6   1  14       10.29        4.21     16.86 o 
   7   1  14       32.99      -15.45     42.15 o 
  -7   2  14        6.91       11.24     35.12 o 
  -6   2  14       24.01       30.91     25.29 o 
  -5   2  14        6.32        0.00     12.64 o 
  -4   2  14      307.29      300.64     15.45 o 
  -3   2  14       85.95       70.24      8.43 o 
  -2   2  14     1565.36     1702.66     26.69 o 
  -1   2  14     2524.90     2618.62     33.72 o 
   0   2  14      309.54      254.28      5.62 o 
   1   2  14     2547.82     2639.69     33.72 o 
   2   2  14     1560.33     1659.11     22.48 o 
   3   2  14       83.11       75.86      8.43 o 
   4   2  14      300.05      279.56     15.45 o 
   5   2  14        7.01       -1.40     14.05 o 
   6   2  14       23.40       19.67     21.07 o 
   7   2  14        6.94       19.67     35.12 o 
  -6   3  14       36.04       47.76     21.07 o 
  -5   3  14       37.80       21.07     14.05 o 
  -4   3  14       21.56        8.43     11.24 o 
  -3   3  14      160.90      168.58      9.83 o 
  -2   3  14      307.00      338.57      8.43 o 
  -1   3  14     3098.11     3294.34     40.74 o 
   0   3  14      333.50      311.87      7.02 o 
   1   3  14     3129.26     3287.32     43.55 o 
   2   3  14      309.10      342.78      8.43 o 
   3   3  14      168.89      157.34      9.83 o 
   4   3  14       22.32       44.95     12.64 o 
   5   3  14       35.71       25.29     14.05 o 
   6   3  14       34.93       12.64     22.48 o 
  -6   4  14      161.55      103.96     19.67 o 
  -5   4  14       13.61       -5.62     15.45 o 
  -4   4  14       26.02       26.69     12.64 o 
  -3   4  14      103.47       77.27      9.83 o 
  -2   4  14      305.79      292.21      8.43 o 
  -1   4  14      538.34      567.55      9.83 o 
   0   4  14      495.89      477.64      9.83 o 
   1   4  14      533.55      546.48      9.83 o 
   2   4  14      295.77      295.02      9.83 o 
   3   4  14      108.83      108.17      8.43 o 
   4   4  14       26.30        9.83      8.43 o 
   5   4  14       14.81       12.64     14.05 o 
   6   4  14      163.17      192.46     23.88 o 
  -6   5  14       29.50       49.17     22.48 o 
  -5   5  14        6.59       -1.40     18.26 o 
  -4   5  14      298.26      252.87     18.26 o 
  -3   5  14      237.23      214.94     11.24 o 
  -2   5  14      288.37      289.40      9.83 o 
  -1   5  14      967.46      966.53     16.86 o 
   0   5  14       40.22       26.69      4.21 o 
   1   5  14      955.86      976.36     16.86 o 
   2   5  14      287.86      268.32     11.24 o 
   3   5  14      225.03      198.08      9.83 o 
   4   5  14      291.79      259.89     15.45 o 
   5   5  14        6.84       11.24     14.05 o 
   6   5  14       30.76       -7.02     19.67 o 
  -6   6  14        2.86      -23.88     29.50 o 
  -5   6  14       90.90      118.01     23.88 o 
  -4   6  14       46.94       12.64     12.64 o 
  -3   6  14      127.69       92.72     12.64 o 
  -2   6  14      112.16      113.79      7.02 o 
  -1   6  14       35.44       30.91      5.62 o 
   0   6  14       73.41       71.65      7.02 o 
   1   6  14       37.55       39.34      7.02 o 
   2   6  14      102.78       91.31      9.83 o 
   3   6  14      130.65      127.84      9.83 o 
   4   6  14       48.25       21.07     11.24 o 
   5   6  14       88.07       95.53     16.86 o 
   6   6  14        3.06      -11.24     28.10 o 
  -5   7  14       10.76        7.02     21.07 o 
  -4   7  14      185.88      175.60     23.88 o 
  -3   7  14      434.80      479.05     21.07 o 
  -2   7  14     1491.77     1572.01     28.10 o 
  -1   7  14      787.47      906.12     18.26 o 
   0   7  14      722.11      717.87     15.45 o 
   1   7  14      790.14      869.59     19.67 o 
   2   7  14     1509.91     1638.04     29.50 o 
   3   7  14      448.06      481.86     19.67 o 
   4   7  14      187.49      162.96     16.86 o 
   5   7  14        9.72        5.62     21.07 o 
  -5   8  14        2.90       -5.62     25.29 o 
  -4   8  14       61.36       73.05     21.07 o 
  -3   8  14       40.15       35.12     15.45 o 
  -2   8  14      389.07      390.54     16.86 o 
  -1   8  14      378.81      369.47     12.64 o 
   0   8  14       86.68       74.46      8.43 o 
   1   8  14      375.08      403.19     14.05 o 
   2   8  14      391.61      418.64     15.45 o 
   3   8  14       37.18       32.31     15.45 o 
   4   8  14       62.46       85.70     16.86 o 
   5   8  14        2.48        8.43     25.29 o 
  -5   9  14      124.62       96.93     26.69 o 
  -4   9  14       16.94       25.29     21.07 o 
  -3   9  14      122.11      101.15     18.26 o 
  -2   9  14       45.11       43.55     14.05 o 
  -1   9  14       70.71       57.60      9.83 o 
   0   9  14       22.22       11.24      9.83 o 
   1   9  14       66.55       66.03     11.24 o 
   2   9  14       47.22       50.57     12.64 o 
   3   9  14      117.61      115.20     15.45 o 
   4   9  14       17.38       -8.43     23.88 o 
   5   9  14      124.38      150.32     33.72 o 
  -4  10  14      142.98      202.30     29.50 o 
  -3  10  14      136.82      169.99     22.48 o 
  -2  10  14       94.29       95.53     15.45 o 
  -1  10  14       46.77       39.34     14.05 o 
   0  10  14        2.39        4.21      9.83 o 
   1  10  14       48.84       32.31     11.24 o 
   2  10  14       91.65       75.86     14.05 o 
   3  10  14      133.74      144.70     19.67 o 
   4  10  14      141.28      102.55     25.29 o 
  -3  11  14       73.77       70.24     23.88 o 
  -2  11  14       57.23       50.57     21.07 o 
  -1  11  14       26.45       29.50     12.64 o 
   0  11  14        0.52        1.40     14.05 o 
   1  11  14       24.23       23.88     18.26 o 
   2  11  14       59.58       63.22     19.67 o 
   3  11  14       75.77       71.65     25.29 o 
  -2  12  14       95.33      103.96     21.07 o 
  -1  12  14        3.89        9.83     19.67 o 
   0  12  14      148.21      119.41     22.48 o 
   1  12  14        3.61       30.91     19.67 o 
   2  12  14       97.36       80.08     26.69 o 
   0  13  14        0.63      -16.86     22.48 o 
   1   0  15      110.92       87.10      4.21 o 
   2   0  15        0.04        0.00      4.21 o 
   3   0  15      547.81      539.46     14.05 o 
   4   0  15      265.48      278.16     12.64 o 
   5   0  15      179.43      178.41     16.86 o 
   6   0  15      168.24      188.25     21.07 o 
   7   0  15       20.13       32.31     44.95 o 
  -7   1  15       18.39       12.64     28.10 o 
  -6   1  15      150.47      178.41     28.10 o 
  -5   1  15      567.65      561.93     22.48 o 
  -4   1  15      161.02      175.60     12.64 o 
  -3   1  15       30.92       19.67      7.02 o 
  -2   1  15      191.53      205.11      5.62 o 
  -1   1  15      226.71      210.73      7.02 o 
   0   1  15       16.95       12.64      2.81 o 
   1   1  15      230.29      240.23      5.62 o 
   2   1  15      184.41      198.08      7.02 o 
   3   1  15       27.96       21.07      7.02 o 
   4   1  15      163.16      150.32     11.24 o 
   5   1  15      579.97      577.39     23.88 o 
   6   1  15      148.95      178.41     22.48 o 
   7   1  15       17.32       16.86     39.34 o 
  -6   2  15      138.56      123.63     23.88 o 
  -5   2  15      476.93      481.86     19.67 o 
  -4   2  15      119.34      116.60     12.64 o 
  -3   2  15      607.09      611.10     16.86 o 
  -2   2  15       16.08       14.05      4.21 o 
  -1   2  15     1365.89     1441.36     19.67 o 
   0   2  15     2492.56     2850.41     35.12 o 
   1   2  15     1375.53     1438.55     18.26 o 
   2   2  15       14.24       14.05      4.21 o 
   3   2  15      604.44      626.56     14.05 o 
   4   2  15      112.99       80.08     12.64 o 
   5   2  15      474.58      505.74     22.48 o 
   6   2  15      134.44      119.41     21.07 o 
  -6   3  15        8.69       37.93     21.07 o 
  -5   3  15      284.32      296.42     21.07 o 
  -4   3  15       23.53       18.26     12.64 o 
  -3   3  15      395.34      397.57     14.05 o 
  -2   3  15      557.81      585.82     11.24 o 
  -1   3  15      377.60      393.35      8.43 o 
   0   3  15      150.35      143.29      5.62 o 
   1   3  15      370.59      362.45      8.43 o 
   2   3  15      567.58      609.70     12.64 o 
   3   3  15      390.25      401.78     12.64 o 
   4   3  15       23.09       12.64     11.24 o 
   5   3  15      282.91      293.61     19.67 o 
   6   3  15        9.74       -1.40     21.07 o 
  -6   4  15       44.78       53.38     21.07 o 
  -5   4  15      178.29      196.68     21.07 o 
  -4   4  15      368.82      372.28     18.26 o 
  -3   4  15      363.02      398.97     15.45 o 
  -2   4  15      359.08      383.52      9.83 o 
  -1   4  15      394.38      376.50      9.83 o 
   0   4  15     1053.44     1132.30     18.26 o 
   1   4  15      401.49      368.07      8.43 o 
   2   4  15      369.19      394.76      9.83 o 
   3   4  15      355.36      372.28     14.05 o 
   4   4  15      377.12      391.95     16.86 o 
   5   4  15      180.86      188.25     18.26 o 
   6   4  15       47.54       33.72     18.26 o 
  -6   5  15       13.99       -9.83     23.88 o 
  -5   5  15       12.35      -15.45     15.45 o 
  -4   5  15      192.18      184.03     16.86 o 
  -3   5  15      310.24      264.11     12.64 o 
  -2   5  15       54.38       51.98      7.02 o 
  -1   5  15      179.71      153.13      7.02 o 
   0   5  15        6.63       11.24      5.62 o 
   1   5  15      187.56      164.37      8.43 o 
   2   5  15       51.65       33.72      7.02 o 
   3   5  15      321.08      310.47     14.05 o 
   4   5  15      189.31      198.08     14.05 o 
   5   5  15       11.13       14.05     15.45 o 
   6   5  15       14.32       43.55     21.07 o 
  -6   6  15       70.84       94.12     25.29 o 
  -5   6  15       29.30       43.55     19.67 o 
  -4   6  15      201.10      188.25     15.45 o 
  -3   6  15      158.58      119.41     12.64 o 
  -2   6  15      150.98      148.91      9.83 o 
  -1   6  15      218.56      223.37      8.43 o 
   0   6  15      931.97      859.76     16.86 o 
   1   6  15      224.76      217.75      8.43 o 
   2   6  15      142.63      108.17      9.83 o 
   3   6  15      166.06      137.67     11.24 o 
   4   6  15      193.48      177.01     15.45 o 
   5   6  15       27.81       21.07     18.26 o 
   6   6  15       69.27       73.05     28.10 o 
  -5   7  15       44.81        9.83     23.88 o 
  -4   7  15      104.76       98.34     21.07 o 
  -3   7  15      101.61       80.08     15.45 o 
  -2   7  15      269.79      280.97     11.24 o 
  -1   7  15      162.07      167.18      8.43 o 
   0   7  15       73.93       75.86      7.02 o 
   1   7  15      162.02      137.67      9.83 o 
   2   7  15      269.15      269.73     12.64 o 
   3   7  15       96.74       87.10     11.24 o 
   4   7  15      100.56      103.96     15.45 o 
   5   7  15       43.54       21.07     21.07 o 
  -5   8  15       70.62       59.00     22.48 o 
  -4   8  15        1.50      -19.67     19.67 o 
  -3   8  15      260.91      245.85     21.07 o 
  -2   8  15      467.66      554.91     18.26 o 
  -1   8  15       23.20       16.86      8.43 o 
   0   8  15      978.39     1083.13     19.67 o 
   1   8  15       26.18       33.72      8.43 o 
   2   8  15      463.88      557.72     18.26 o 
   3   8  15      252.85      295.02     16.86 o 
   4   8  15        1.62       -5.62     18.26 o 
   5   8  15       69.81       67.43     25.29 o 
  -5   9  15      151.53      109.58     33.72 o 
  -4   9  15       51.54       77.27     26.69 o 
  -3   9  15       16.16       16.86     16.86 o 
  -2   9  15       36.31       49.17     11.24 o 
  -1   9  15       60.01       80.08     11.24 o 
   0   9  15       64.97       51.98      8.43 o 
   1   9  15       54.74       54.79      9.83 o 
   2   9  15       32.81       18.26     14.05 o 
   3   9  15       14.55        1.40     16.86 o 
   4   9  15       50.71        8.43     23.88 o 
   5   9  15      153.81      105.36     39.34 o 
  -4  10  15       27.33       12.64     29.50 o 
  -3  10  15        4.29       -1.40     21.07 o 
  -2  10  15       66.63       77.27     14.05 o 
  -1  10  15      206.34      162.96     15.45 o 
   0  10  15       53.02       42.15     11.24 o 
   1  10  15      204.41      147.51     14.05 o 
   2  10  15       65.50       61.81     15.45 o 
   3  10  15        4.42       -7.02     16.86 o 
   4  10  15       26.35       -5.62     21.07 o 
  -3  11  15       62.01       33.72     25.29 o 
  -2  11  15       58.30       42.15     21.07 o 
  -1  11  15       27.71       36.53     14.05 o 
   0  11  15      152.38      154.53     16.86 o 
   1  11  15       27.18       19.67     15.45 o 
   2  11  15       59.39       40.74     18.26 o 
   3  11  15       59.47       51.98     22.48 o 
  -2  12  15       12.96        0.00     23.88 o 
  -1  12  15       62.60       57.60     19.67 o 
   0  12  15      282.62      355.42     26.69 o 
   1  12  15       58.89       30.91     22.48 o 
   2  12  15       13.38        7.02     32.31 o 
   0   0  16      720.39      744.56     18.26 o 
   1   0  16      292.58      302.04      7.02 o 
   2   0  16      892.23      917.36     16.86 o 
   3   0  16     2489.93     2763.31     47.76 o 
   4   0  16      108.35      105.36     11.24 o 
   5   0  16      168.04      185.44     16.86 o 
   6   0  16      151.56      143.29     26.69 o 
  -6   1  16        1.52        0.00     25.29 o 
  -5   1  16      196.73      168.58     16.86 o 
  -4   1  16      587.28      646.22     18.26 o 
  -3   1  16       92.37       78.67      9.83 o 
  -2   1  16      588.03      584.41     14.05 o 
  -1   1  16      839.57      823.23     12.64 o 
   0   1  16      699.76      663.08     11.24 o 
   1   1  16      815.73      812.00     12.64 o 
   2   1  16      594.24      583.01     11.24 o 
   3   1  16       87.26       84.29      7.02 o 
   4   1  16      593.77      670.11     19.67 o 
   5   1  16      197.83      192.46     19.67 o 
   6   1  16        1.80      -18.26     19.67 o 
  -6   2  16        4.50       42.15     33.72 o 
  -5   2  16       65.09       53.38     15.45 o 
  -4   2  16      130.42      105.36     12.64 o 
  -3   2  16       62.21       61.81      9.83 o 
  -2   2  16      280.78      271.13      7.02 o 
  -1   2  16      853.48      848.52     12.64 o 
   0   2  16     2159.09     2266.00     28.10 o 
   1   2  16      867.42      859.76     14.05 o 
   2   2  16      269.32      282.37      8.43 o 
   3   2  16       59.03       46.36      7.02 o 
   4   2  16      127.41      109.58     14.05 o 
   5   2  16       62.74       78.67     15.45 o 
   6   2  16        4.83       -4.21     21.07 o 
  -6   3  16       30.74       33.72     23.88 o 
  -5   3  16      331.36      324.52     18.26 o 
  -4   3  16      411.60      411.62     18.26 o 
  -3   3  16      453.54      442.52     15.45 o 
  -2   3  16      150.00      144.70      7.02 o 
  -1   3  16      664.22      667.30     11.24 o 
   0   3  16      342.25      345.59      7.02 o 
   1   3  16      682.98      696.80     12.64 o 
   2   3  16      147.34      146.10      7.02 o 
   3   3  16      458.41      453.76     14.05 o 
   4   3  16      401.94      420.05     16.86 o 
   5   3  16      326.70      354.02     21.07 o 
   6   3  16       30.44       42.15     21.07 o 
  -6   4  16       20.25       29.50     22.48 o 
  -5   4  16      458.44      477.64     23.88 o 
  -4   4  16      353.36      382.12     16.86 o 
  -3   4  16     1499.88     1608.54     35.12 o 
  -2   4  16       60.26       53.38      5.62 o 
  -1   4  16       26.09       32.31      5.62 o 
   0   4  16        2.65        0.00      4.21 o 
   1   4  16       33.45       30.91      5.62 o 
   2   4  16       65.26       46.36      7.02 o 
   3   4  16     1516.51     1685.80     29.50 o 
   4   4  16      357.16      420.05     16.86 o 
   5   4  16      455.98      507.15     21.07 o 
   6   4  16       20.07       39.34     21.07 o 
  -6   5  16       67.13       81.48     21.07 o 
  -5   5  16       34.82        8.43     16.86 o 
  -4   5  16      164.15      203.70     18.26 o 
  -3   5  16      205.85      185.44     14.05 o 
  -2   5  16       20.26       11.24      5.62 o 
  -1   5  16      336.21      362.45      9.83 o 
   0   5  16        0.11        5.62      4.21 o 
   1   5  16      346.01      382.12     11.24 o 
   2   5  16       16.24       -1.40      7.02 o 
   3   5  16      213.27      210.73     11.24 o 
   4   5  16      166.97      182.63     14.05 o 
   5   5  16       36.78       29.50     16.86 o 
   6   5  16       68.68       61.81     23.88 o 
  -6   6  16       23.28       12.64     23.88 o 
  -5   6  16       53.91       80.08     18.26 o 
  -4   6  16      157.76      150.32     19.67 o 
  -3   6  16       48.61       39.34     12.64 o 
  -2   6  16      178.96      184.03      9.83 o 
  -1   6  16      813.41      915.95     16.86 o 
   0   6  16      843.36      886.45     18.26 o 
   1   6  16      816.74      904.72     18.26 o 
   2   6  16      181.91      174.20     11.24 o 
   3   6  16       43.77       49.17     11.24 o 
   4   6  16      160.42      165.77     15.45 o 
   5   6  16       56.44       74.46     16.86 o 
   6   6  16       22.66       23.88     23.88 o 
  -5   7  16      175.94      200.89     26.69 o 
  -4   7  16       21.10       30.91     16.86 o 
  -3   7  16        7.80        4.21     12.64 o 
  -2   7  16      413.83      452.36     14.05 o 
  -1   7  16      330.58      345.59     12.64 o 
   0   7  16     1927.89     2088.99     32.31 o 
   1   7  16      321.55      339.97     12.64 o 
   2   7  16      408.21      457.98     15.45 o 
   3   7  16        6.61        4.21     11.24 o 
   4   7  16       19.81       18.26     14.05 o 
   5   7  16      175.41      175.60     23.88 o 
  -5   8  16      131.24      151.72     30.91 o 
  -4   8  16      128.61       94.12     22.48 o 
  -3   8  16       32.19        8.43     15.45 o 
  -2   8  16      107.02       67.43     12.64 o 
  -1   8  16        0.55       -7.02      8.43 o 
   0   8  16       95.47      112.39      9.83 o 
   1   8  16        0.41        5.62      8.43 o 
   2   8  16      111.50      108.17     12.64 o 
   3   8  16       34.17       36.53     12.64 o 
   4   8  16      124.64      122.22     21.07 o 
   5   8  16      131.33      140.48     23.88 o 
  -4   9  16        1.57      -15.45     25.29 o 
  -3   9  16        0.78       -2.81     16.86 o 
  -2   9  16       41.35       18.26     15.45 o 
  -1   9  16      528.24      598.46     16.86 o 
   0   9  16      158.90      158.75     11.24 o 
   1   9  16      533.35      561.93     18.26 o 
   2   9  16       38.31       47.76     14.05 o 
   3   9  16        1.04      -18.26     18.26 o 
   4   9  16        1.30       11.24     21.07 o 
  -4  10  16       35.77        9.83     28.10 o 
  -3  10  16       93.53       40.74     22.48 o 
  -2  10  16       21.65        1.40     14.05 o 
  -1  10  16      204.68      237.42     15.45 o 
   0  10  16      155.59      160.15     12.64 o 
   1  10  16      203.14      202.30     16.86 o 
   2  10  16       21.49        7.02     14.05 o 
   3  10  16       92.18       47.76     18.26 o 
   4  10  16       37.88       14.05     22.48 o 
  -3  11  16      122.43       99.74     32.31 o 
  -2  11  16        8.01       23.88     18.26 o 
  -1  11  16       55.17       51.98     16.86 o 
   0  11  16      215.82      223.37     18.26 o 
   1  11  16       53.72       54.79     16.86 o 
   2  11  16        8.11       21.07     16.86 o 
   3  11  16      121.72      151.72     26.69 o 
  -2  12  16       37.16       -5.62     26.69 o 
  -1  12  16       64.67       64.62     21.07 o 
   0  12  16       54.84       54.79     21.07 o 
   1  12  16       66.82       49.17     23.88 o 
   2  12  16       35.29       14.05     25.29 o 
   1   0  17      333.57      303.44      8.43 o 
   2   0  17      700.66      674.32     14.05 o 
   3   0  17      144.62      134.86     11.24 o 
   4   0  17      655.74      695.39     21.07 o 
   5   0  17        1.47        2.81     15.45 o 
   6   0  17        0.17       23.88     22.48 o 
  -6   1  17       79.78       81.48     28.10 o 
  -5   1  17       61.61       35.12     15.45 o 
  -4   1  17      546.58      564.74     18.26 o 
  -3   1  17        3.21       15.45      7.02 o 
  -2   1  17      338.18      321.71      9.83 o 
  -1   1  17     1984.23     2086.18     28.10 o 
   0   1  17       13.82       15.45      2.81 o 
   1   1  17     1986.01     2090.40     26.69 o 
   2   1  17      334.53      318.90      8.43 o 
   3   1  17        2.99       -7.02      8.43 o 
   4   1  17      557.05      571.77     23.88 o 
   5   1  17       60.47       66.03     15.45 o 
   6   1  17       84.52       67.43     19.67 o 
  -6   2  17       80.94       77.27     26.69 o 
  -5   2  17       85.58       53.38     15.45 o 
  -4   2  17      223.68      205.11     14.05 o 
  -3   2  17      120.68      105.36      9.83 o 
  -2   2  17       30.62       28.10      5.62 o 
  -1   2  17      246.85      223.37      7.02 o 
   0   2  17      187.31      186.84      5.62 o 
   1   2  17      243.45      255.68      7.02 o 
   2   2  17       28.85       22.48      5.62 o 
   3   2  17      124.35       98.34      9.83 o 
   4   2  17      226.75      221.96     15.45 o 
   5   2  17       82.45       74.46     16.86 o 
   6   2  17       81.88       74.46     22.48 o 
  -6   3  17      123.31      141.89     23.88 o 
  -5   3  17       21.45       22.48     15.45 o 
  -4   3  17      113.65      119.41     14.05 o 
  -3   3  17      150.30      147.51     11.24 o 
  -2   3  17      875.36      928.60     16.86 o 
  -1   3  17      360.61      351.21      8.43 o 
   0   3  17      231.48      212.13      7.02 o 
   1   3  17      357.92      361.04      9.83 o 
   2   3  17      871.50      967.93     18.26 o 
   3   3  17      150.54      150.32     11.24 o 
   4   3  17      108.68      106.77     12.64 o 
   5   3  17       20.56       16.86     14.05 o 
   6   3  17      121.67      118.01     29.50 o 
  -6   4  17        2.84        5.62     23.88 o 
  -5   4  17      306.39      309.06     19.67 o 
  -4   4  17       86.44       92.72     16.86 o 
  -3   4  17      305.51      272.54     15.45 o 
  -2   4  17      107.78       94.12      7.02 o 
  -1   4  17      132.08      134.86      7.02 o 
   0   4  17       77.20       73.05      5.62 o 
   1   4  17      133.24      129.24      7.02 o 
   2   4  17      103.14       92.72      8.43 o 
   3   4  17      303.98      299.23     12.64 o 
   4   4  17       87.26       56.19     12.64 o 
   5   4  17      309.37      335.76     19.67 o 
   6   4  17        2.98        7.02     23.88 o 
  -6   5  17      102.08      118.01     21.07 o 
  -5   5  17       38.13       23.88     18.26 o 
  -4   5  17       20.59       25.29     16.86 o 
  -3   5  17       62.04       54.79     12.64 o 
  -2   5  17       74.11       56.19      7.02 o 
  -1   5  17      261.46      259.89      8.43 o 
   0   5  17       24.27       19.67      5.62 o 
   1   5  17      254.89      252.87      9.83 o 
   2   5  17       78.22       74.46      8.43 o 
   3   5  17       61.89       49.17      8.43 o 
   4   5  17       19.73        5.62     14.05 o 
   5   5  17       36.82       25.29     16.86 o 
   6   5  17      100.34      172.79     23.88 o 
  -6   6  17       41.72       40.74     29.50 o 
  -5   6  17      126.18       84.29     21.07 o 
  -4   6  17       55.65       56.19     16.86 o 
  -3   6  17      200.26      177.01     15.45 o 
  -2   6  17      195.03      177.01     11.24 o 
  -1   6  17      278.38      272.54      9.83 o 
   0   6  17      504.00      583.01     15.45 o 
   1   6  17      274.17      282.37     11.24 o 
   2   6  17      188.42      192.46     11.24 o 
   3   6  17      208.00      193.87     12.64 o 
   4   6  17       53.45       43.55     15.45 o 
   5   6  17      130.43      120.82     21.07 o 
   6   6  17       42.49       39.34     28.10 o 
  -5   7  17      103.14      137.67     25.29 o 
  -4   7  17      216.13      195.27     22.48 o 
  -3   7  17      163.35      136.27     18.26 o 
  -2   7  17      210.74      199.49     12.64 o 
  -1   7  17      574.51      626.56     15.45 o 
   0   7  17       12.34       11.24      7.02 o 
   1   7  17      569.79      623.75     16.86 o 
   2   7  17      211.64      221.96     14.05 o 
   3   7  17      167.58      154.53     15.45 o 
   4   7  17      218.89      216.34     19.67 o 
   5   7  17      104.22      109.58     21.07 o 
  -5   8  17        3.57       14.05     22.48 o 
  -4   8  17       49.23       57.60     22.48 o 
  -3   8  17       18.49       18.26     16.86 o 
  -2   8  17      158.18      153.13     14.05 o 
  -1   8  17      677.94      734.73     18.26 o 
   0   8  17        1.09        0.00      8.43 o 
   1   8  17      679.16      785.30     19.67 o 
   2   8  17      165.20      126.44     14.05 o 
   3   8  17       17.35       12.64     14.05 o 
   4   8  17       48.57       21.07     18.26 o 
   5   8  17        2.89        2.81     22.48 o 
  -4   9  17       32.33        2.81     22.48 o 
  -3   9  17       16.60       15.45     22.48 o 
  -2   9  17       74.29       46.36     15.45 o 
  -1   9  17       27.33        2.81      9.83 o 
   0   9  17      465.28      522.60     16.86 o 
   1   9  17       23.17        0.00      9.83 o 
   2   9  17       73.40       51.98     12.64 o 
   3   9  17       15.07       11.24     19.67 o 
   4   9  17       34.24       54.79     22.48 o 
  -4  10  17      167.91      136.27     32.31 o 
  -3  10  17        3.17       14.05     26.69 o 
  -2  10  17      109.86       64.62     15.45 o 
  -1  10  17       39.63       43.55     14.05 o 
   0  10  17      338.55      331.54     16.86 o 
   1  10  17       38.85       44.95     12.64 o 
   2  10  17      117.35      123.63     16.86 o 
   3  10  17        2.65       -8.43     21.07 o 
   4  10  17      172.54      186.84     26.69 o 
  -3  11  17      141.29      105.36     39.34 o 
  -2  11  17       14.39        5.62     18.26 o 
  -1  11  17      433.51      467.81     22.48 o 
   0  11  17        1.05       -1.40     16.86 o 
   1  11  17      438.37      547.89     28.10 o 
   2  11  17       15.28       12.64     19.67 o 
   3  11  17      143.66      160.15     26.69 o 
  -2  12  17       36.25       33.72     23.88 o 
  -1  12  17       22.85       11.24     22.48 o 
   0  12  17       38.58       28.10     16.86 o 
   1  12  17       23.51       40.74     22.48 o 
   2  12  17       35.65       23.88     26.69 o 
   0   0  18      510.56      540.86     15.45 o 
   1   0  18     1167.31     1215.18     18.26 o 
   2   0  18      127.98      118.01      7.02 o 
   3   0  18      624.16      613.91     16.86 o 
   4   0  18      319.50      286.59     15.45 o 
   5   0  18       97.22       64.62     19.67 o 
   6   0  18        0.11       14.05     21.07 o 
  -6   1  18      266.22      307.66     35.12 o 
  -5   1  18      197.43      191.06     19.67 o 
  -4   1  18      350.01      407.40     18.26 o 
  -3   1  18       60.09       68.84      9.83 o 
  -2   1  18       18.48       18.26      5.62 o 
  -1   1  18       86.55       78.67      5.62 o 
   0   1  18       99.43       73.05      4.21 o 
   1   1  18       86.05       71.65      5.62 o 
   2   1  18       17.98       18.26      5.62 o 
   3   1  18       60.10       57.60      7.02 o 
   4   1  18      343.20      366.66     23.88 o 
   5   1  18      197.31      186.84     16.86 o 
   6   1  18      262.29      236.01     26.69 o 
  -6   2  18       14.74        7.02     30.91 o 
  -5   2  18      219.10      234.61     18.26 o 
  -4   2  18      125.53      130.65     14.05 o 
  -3   2  18      606.44      601.27     18.26 o 
  -2   2  18      478.96      501.53     14.05 o 
  -1   2  18      996.63      972.15     15.45 o 
   0   2  18      670.59      715.06     12.64 o 
   1   2  18      988.20      970.74     15.45 o 
   2   2  18      478.21      480.45     11.24 o 
   3   2  18      582.30      561.93     15.45 o 
   4   2  18      126.96      102.55     15.45 o 
   5   2  18      219.92      247.25     21.07 o 
   6   2  18       15.11       29.50     21.07 o 
  -6   3  18       47.56       75.86     23.88 o 
  -5   3  18       80.95       85.70     15.45 o 
  -4   3  18      386.64      403.19     21.07 o 
  -3   3  18       63.69       51.98     11.24 o 
  -2   3  18     1748.11     1812.24     35.12 o 
  -1   3  18      314.13      335.76      8.43 o 
   0   3  18     4292.43     4689.35     61.81 o 
   1   3  18      315.17      313.28      8.43 o 
   2   3  18     1737.51     1840.34     30.91 o 
   3   3  18       64.68       50.57      9.83 o 
   4   3  18      399.67      397.57     16.86 o 
   5   3  18       82.45      110.98     18.26 o 
   6   3  18       49.17       53.38     23.88 o 
  -6   4  18       45.81       32.31     22.48 o 
  -5   4  18       13.78       15.45     15.45 o 
  -4   4  18       76.53       80.08     15.45 o 
  -3   4  18      276.97      257.09     16.86 o 
  -2   4  18       33.93       22.48      9.83 o 
  -1   4  18      627.09      709.44     14.05 o 
   0   4  18      112.53      115.20      5.62 o 
   1   4  18      597.68      668.70     15.45 o 
   2   4  18       35.08       22.48      7.02 o 
   3   4  18      264.80      240.23     12.64 o 
   4   4  18       77.86       68.84     14.05 o 
   5   4  18       12.63       -5.62     16.86 o 
   6   4  18       44.68       84.29     28.10 o 
  -6   5  18        3.57        9.83     21.07 o 
  -5   5  18       45.81       50.57     19.67 o 
  -4   5  18      106.06       81.48     15.45 o 
  -3   5  18      408.61      414.43     18.26 o 
  -2   5  18      262.63      254.28     12.64 o 
  -1   5  18        9.22       11.24      5.62 o 
   0   5  18      202.60      206.51      9.83 o 
   1   5  18        8.91        2.81      5.62 o 
   2   5  18      279.04      279.56     14.05 o 
   3   5  18      405.27      407.40     15.45 o 
   4   5  18      106.68       60.41     14.05 o 
   5   5  18       44.39       42.15     18.26 o 
   6   5  18        3.84       -7.02     19.67 o 
  -5   6  18      237.48      228.99     23.88 o 
  -4   6  18        1.46       -4.21     15.45 o 
  -3   6  18       75.52       85.70     15.45 o 
  -2   6  18      287.45      285.18     14.05 o 
  -1   6  18      182.13      185.44      8.43 o 
   0   6  18       50.93       37.93      7.02 o 
   1   6  18      177.75      188.25      9.83 o 
   2   6  18      287.22      286.59     14.05 o 
   3   6  18       77.07       66.03     11.24 o 
   4   6  18        1.09       -4.21     15.45 o 
   5   6  18      241.80      224.77     26.69 o 
  -5   7  18      141.17       87.10     26.69 o 
  -4   7  18       67.04       59.00     18.26 o 
  -3   7  18       15.45       23.88     15.45 o 
  -2   7  18      273.37      278.16     14.05 o 
  -1   7  18      561.72      606.89     15.45 o 
   0   7  18      442.43      460.79     14.05 o 
   1   7  18      560.29      601.27     18.26 o 
   2   7  18      266.81      304.85     15.45 o 
   3   7  18       15.56        7.02     14.05 o 
   4   7  18       63.43       49.17     15.45 o 
   5   7  18      144.66      155.94     29.50 o 
  -5   8  18       21.12       22.48     23.88 o 
  -4   8  18       12.82       23.88     21.07 o 
  -3   8  18       78.72       63.22     19.67 o 
  -2   8  18      318.48      309.06     18.26 o 
  -1   8  18      429.10      514.17     16.86 o 
   0   8  18      404.12      469.22     15.45 o 
   1   8  18      435.73      522.60     16.86 o 
   2   8  18      316.16      316.09     16.86 o 
   3   8  18       76.57       82.89     15.45 o 
   4   8  18       12.11       14.05     19.67 o 
   5   8  18       20.23       -4.21     26.69 o 
  -4   9  18      169.30      164.37     30.91 o 
  -3   9  18      322.84      390.54     28.10 o 
  -2   9  18       46.89       28.10     12.64 o 
  -1   9  18       22.21       -1.40     11.24 o 
   0   9  18        1.57        2.81      9.83 o 
   1   9  18       22.41       50.57     12.64 o 
   2   9  18       46.64       85.70     15.45 o 
   3   9  18      323.89      330.14     21.07 o 
   4   9  18      172.13      168.58     26.69 o 
  -4  10  18        2.77       26.69     35.12 o 
  -3  10  18      137.01      129.24     28.10 o 
  -2  10  18      405.36      434.09     23.88 o 
  -1  10  18        3.15       32.31     14.05 o 
   0  10  18       18.24       -5.62     11.24 o 
   1  10  18        3.14        5.62     14.05 o 
   2  10  18      402.53      526.81     22.48 o 
   3  10  18      135.19      157.34     23.88 o 
   4  10  18        3.17       -5.62     26.69 o 
  -3  11  18       10.80       12.64     29.50 o 
  -2  11  18        6.25        8.43     18.26 o 
  -1  11  18       83.52       61.81     18.26 o 
   0  11  18        7.58        1.40     14.05 o 
   1  11  18       85.05       87.10     18.26 o 
   2  11  18        5.32       21.07     23.88 o 
   3  11  18       11.87       14.05     22.48 o 
  -1  12  18       70.87       74.46     23.88 o 
   0  12  18       36.01       28.10     23.88 o 
   1  12  18       71.39       11.24     29.50 o 
   1   0  19      381.53      380.71      9.83 o 
   2   0  19        0.01        7.02      5.62 o 
   3   0  19      530.86      574.58     15.45 o 
   4   0  19       20.68        5.62     14.05 o 
   5   0  19      155.62      155.94     23.88 o 
   6   0  19      137.54      134.86     29.50 o 
  -6   1  19      270.71      300.64     32.31 o 
  -5   1  19        7.23       -2.81     16.86 o 
  -4   1  19      576.81      612.51     19.67 o 
  -3   1  19      105.01      109.58      9.83 o 
  -2   1  19      141.78      127.84      8.43 o 
  -1   1  19       71.81       49.17      5.62 o 
   0   1  19      437.09      476.24      9.83 o 
   1   1  19       71.11       54.79      5.62 o 
   2   1  19      142.72      129.24      7.02 o 
   3   1  19      106.98       87.10      9.83 o 
   4   1  19      559.91      553.51     25.29 o 
   5   1  19        6.65        1.40     18.26 o 
   6   1  19      262.87      268.32     26.69 o 
  -6   2  19       21.88       21.07     25.29 o 
  -5   2  19      226.35      245.85     19.67 o 
  -4   2  19      157.23      134.86     14.05 o 
  -3   2  19      169.95      198.08     11.24 o 
  -2   2  19      716.39      712.25     15.45 o 
  -1   2  19      474.65      525.41     12.64 o 
   0   2  19      210.02      212.13      7.02 o 
   1   2  19      468.40      511.36     11.24 o 
   2   2  19      711.64      734.73     14.05 o 
   3   2  19      173.75      175.60     12.64 o 
   4   2  19      154.03      143.29     16.86 o 
   5   2  19      223.37      247.25     21.07 o 
   6   2  19       22.19        8.43     22.48 o 
  -6   3  19      223.65      251.47     28.10 o 
  -5   3  19       70.71       61.81     18.26 o 
  -4   3  19      410.58      408.81     18.26 o 
  -3   3  19       83.31       61.81     14.05 o 
  -2   3  19       16.30        5.62      8.43 o 
  -1   3  19        3.95       -7.02      7.02 o 
   0   3  19       23.23       25.29      4.21 o 
   1   3  19        3.72        8.43      5.62 o 
   2   3  19       16.95       16.86      7.02 o 
   3   3  19       86.83       70.24     11.24 o 
   4   3  19      418.71      420.05     19.67 o 
   5   3  19       69.72       54.79     14.05 o 
   6   3  19      230.09      255.68     23.88 o 
  -6   4  19       33.04       22.48     28.10 o 
  -5   4  19      181.45      154.53     19.67 o 
  -4   4  19      572.20      549.29     21.07 o 
  -3   4  19       62.33       57.60     12.64 o 
  -2   4  19      142.93      126.44     11.24 o 
  -1   4  19       17.98        9.83      5.62 o 
   0   4  19      106.38       87.10      5.62 o 
   1   4  19       17.31       11.24      7.02 o 
   2   4  19      147.74      126.44      8.43 o 
   3   4  19       67.12       68.84     11.24 o 
   4   4  19      578.44      639.20     21.07 o 
   5   4  19      189.33      178.41     21.07 o 
   6   4  19       33.96       35.12     29.50 o 
  -6   5  19       77.24       87.10     25.29 o 
  -5   5  19      207.05      192.46     22.48 o 
  -4   5  19      189.99      212.13     18.26 o 
  -3   5  19      944.68     1026.94     28.10 o 
  -2   5  19      304.28      243.04     15.45 o 
  -1   5  19       53.02       44.95      7.02 o 
   0   5  19        7.92        4.21      7.02 o 
   1   5  19       55.88       47.76      7.02 o 
   2   5  19      304.47      303.44     14.05 o 
   3   5  19      937.41     1056.44     25.29 o 
   4   5  19      184.70      200.89     15.45 o 
   5   5  19      203.22      230.39     23.88 o 
   6   5  19       74.50       49.17     25.29 o 
  -5   6  19       60.41       39.34     22.48 o 
  -4   6  19       12.64       39.34     16.86 o 
  -3   6  19      294.16      271.13     19.67 o 
  -2   6  19      418.13      445.33     18.26 o 
  -1   6  19      765.97      859.76     21.07 o 
   0   6  19      162.52      130.65      9.83 o 
   1   6  19      772.81      830.26     21.07 o 
   2   6  19      430.57      465.00     16.86 o 
   3   6  19      286.93      257.09     14.05 o 
   4   6  19       11.23       -4.21     16.86 o 
   5   6  19       56.70       47.76     21.07 o 
  -5   7  19       28.85       22.48     23.88 o 
  -4   7  19       44.80        0.00     19.67 o 
  -3   7  19       86.80      101.15     16.86 o 
  -2   7  19       23.15        2.81     11.24 o 
  -1   7  19      179.38      167.18     11.24 o 
   0   7  19       44.21       42.15      8.43 o 
   1   7  19      169.36      186.84     11.24 o 
   2   7  19       25.41       25.29     11.24 o 
   3   7  19       91.62       89.91     14.05 o 
   4   7  19       47.93       32.31     16.86 o 
   5   7  19       30.42        8.43     25.29 o 
  -5   8  19       62.63       29.50     40.74 o 
  -4   8  19       22.13        0.00     22.48 o 
  -3   8  19       76.09       96.93     22.48 o 
  -2   8  19      270.11      244.44     16.86 o 
  -1   8  19       59.07       46.36      9.83 o 
   0   8  19      107.31      102.55     11.24 o 
   1   8  19       57.23       63.22      9.83 o 
   2   8  19      264.04      233.20     16.86 o 
   3   8  19       74.41       63.22     18.26 o 
   4   8  19       21.34       21.07     16.86 o 
   5   8  19       60.10       16.86     29.50 o 
  -4   9  19       32.11       22.48     28.10 o 
  -3   9  19      178.88      151.72     28.10 o 
  -2   9  19      246.99      248.66     18.26 o 
  -1   9  19      275.05      311.87     15.45 o 
   0   9  19       83.82       92.72     12.64 o 
   1   9  19      273.70      321.71     16.86 o 
   2   9  19      242.15      257.09     16.86 o 
   3   9  19      176.76      148.91     21.07 o 
   4   9  19       30.71       28.10     23.88 o 
  -3  10  19       10.96       18.26     26.69 o 
  -2  10  19       85.57       85.70     19.67 o 
  -1  10  19      147.28      105.36     16.86 o 
   0  10  19        7.45       11.24     12.64 o 
   1  10  19      151.08      154.53     15.45 o 
   2  10  19       79.73       68.84     16.86 o 
   3  10  19       12.23      -15.45     19.67 o 
  -2  11  19        2.50       -1.40     23.88 o 
  -1  11  19       61.98       46.36     15.45 o 
   0  11  19      113.19       88.50     18.26 o 
   1  11  19       63.63       56.19     16.86 o 
   2  11  19        2.53       37.93     21.07 o 
  -1  12  19       57.80       54.79     26.69 o 
   0  12  19      181.32      167.18     22.48 o 
   1  12  19       55.66       30.91     25.29 o 
   0   0  20       41.62       33.72      7.02 o 
   1   0  20     1528.90     1507.39     22.48 o 
   2   0  20       36.21       35.12      7.02 o 
   3   0  20      120.80      119.41      8.43 o 
   4   0  20       71.71       59.00     12.64 o 
   5   0  20        0.54       15.45     19.67 o 
   6   0  20        2.25        1.40     23.88 o 
  -6   1  20       31.61       25.29     30.91 o 
  -5   1  20      139.30      137.67     21.07 o 
  -4   1  20      532.55      564.74     21.07 o 
  -3   1  20      439.18      459.38     15.45 o 
  -2   1  20      323.89      325.92     11.24 o 
  -1   1  20      355.22      359.64      9.83 o 
   0   1  20      798.74      869.59     14.05 o 
   1   1  20      367.46      384.93      8.43 o 
   2   1  20      324.37      346.99     11.24 o 
   3   1  20      438.40      422.86     14.05 o 
   4   1  20      519.00      567.55     26.69 o 
   5   1  20      136.31      118.01     21.07 o 
   6   1  20       32.56       12.64     23.88 o 
  -6   2  20       11.98       -5.62     28.10 o 
  -5   2  20        5.37        1.40     18.26 o 
  -4   2  20       21.73       33.72     11.24 o 
  -3   2  20       65.99       56.19     11.24 o 
  -2   2  20      264.77      261.30     11.24 o 
  -1   2  20      205.50      192.46      7.02 o 
   0   2  20        3.94        5.62      4.21 o 
   1   2  20      199.27      168.58      7.02 o 
   2   2  20      269.18      293.61     11.24 o 
   3   2  20       68.95       64.62      9.83 o 
   4   2  20       21.35       16.86     12.64 o 
   5   2  20        5.54      -12.64     18.26 o 
   6   2  20       11.97       11.24     23.88 o 
  -6   3  20      248.50      233.20     32.31 o 
  -5   3  20       20.66       -1.40     16.86 o 
  -4   3  20       22.30       28.10     12.64 o 
  -3   3  20      328.72      327.33     16.86 o 
  -2   3  20      865.82      942.65     21.07 o 
  -1   3  20       74.77       60.41      7.02 o 
   0   3  20        8.46        5.62      4.21 o 
   1   3  20       78.87       60.41      5.62 o 
   2   3  20      886.53     1005.86     21.07 o 
   3   3  20      336.26      369.47     16.86 o 
   4   3  20       19.87       18.26     12.64 o 
   5   3  20       21.87       22.48     16.86 o 
   6   3  20      246.84      255.68     28.10 o 
  -6   4  20        5.53        2.81     23.88 o 
  -5   4  20       46.60       67.43     21.07 o 
  -4   4  20      152.87      130.65     19.67 o 
  -3   4  20      120.06      102.55     14.05 o 
  -2   4  20      281.58      297.83     12.64 o 
  -1   4  20      253.87      272.54      9.83 o 
   0   4  20      209.96      209.32      7.02 o 
   1   4  20      252.68      248.66     11.24 o 
   2   4  20      276.50      280.97     14.05 o 
   3   4  20      120.98      136.27     12.64 o 
   4   4  20      149.15      148.91     14.05 o 
   5   4  20       48.65       47.76     18.26 o 
   6   4  20        5.13      -23.88     23.88 o 
  -5   5  20       29.07       35.12     21.07 o 
  -4   5  20      304.93      352.61     21.07 o 
  -3   5  20       90.45       61.81     14.05 o 
  -2   5  20      387.48      398.97     15.45 o 
  -1   5  20      292.63      295.02     11.24 o 
   0   5  20       60.51       64.62      8.43 o 
   1   5  20      291.73      304.85     11.24 o 
   2   5  20      388.30      425.67     16.86 o 
   3   5  20       92.63      101.15     12.64 o 
   4   5  20      307.30      296.42     18.26 o 
   5   5  20       27.72        7.02     19.67 o 
  -5   6  20      173.02      191.06     25.29 o 
  -4   6  20      170.90      188.25     19.67 o 
  -3   6  20      124.77      109.58     16.86 o 
  -2   6  20      192.03      188.25     14.05 o 
  -1   6  20      733.34      866.78     19.67 o 
   0   6  20      200.58      230.39     11.24 o 
   1   6  20      751.26      854.14     23.88 o 
   2   6  20      199.13      171.39     11.24 o 
   3   6  20      129.01      115.20     14.05 o 
   4   6  20      173.60      144.70     18.26 o 
   5   6  20      168.89      185.44     23.88 o 
  -5   7  20       62.41       56.19     23.88 o 
  -4   7  20       12.34      -12.64     19.67 o 
  -3   7  20      281.91      282.37     22.48 o 
  -2   7  20       26.33       -1.40     14.05 o 
  -1   7  20       21.17       21.07      8.43 o 
   0   7  20       53.85       35.12      8.43 o 
   1   7  20       18.90       19.67      9.83 o 
   2   7  20       22.91       28.10     12.64 o 
   3   7  20      276.49      320.30     21.07 o 
   4   7  20       13.48       19.67     16.86 o 
   5   7  20       63.98       94.12     26.69 o 
  -4   8  20       36.95       12.64     23.88 o 
  -3   8  20       34.18       23.88     21.07 o 
  -2   8  20      276.59      278.16     21.07 o 
  -1   8  20       87.53       92.72     11.24 o 
   0   8  20      417.54      479.05     16.86 o 
   1   8  20       93.78       71.65     11.24 o 
   2   8  20      273.85      299.23     18.26 o 
   3   8  20       35.80       40.74     15.45 o 
   4   8  20       38.68       42.15     21.07 o 
  -4   9  20       20.31       16.86     25.29 o 
  -3   9  20       37.41       25.29     23.88 o 
  -2   9  20      305.57      316.09     25.29 o 
  -1   9  20      189.24      169.99     15.45 o 
   0   9  20       42.92       30.91     14.05 o 
   1   9  20      186.22      200.89     14.05 o 
   2   9  20      303.44      296.42     21.07 o 
   3   9  20       39.45       56.19     19.67 o 
   4   9  20       19.04       28.10     25.29 o 
  -3  10  20        6.19        0.00     22.48 o 
  -2  10  20       52.77       36.53     21.07 o 
  -1  10  20       62.02       57.60     15.45 o 
   0  10  20      143.01      103.96     16.86 o 
   1  10  20       58.65       60.41     16.86 o 
   2  10  20       54.94       44.95     18.26 o 
   3  10  20        6.29       -9.83     21.07 o 
  -2  11  20      130.56       82.89     28.10 o 
  -1  11  20        9.14       28.10     18.26 o 
   0  11  20      513.87      500.12     28.10 o 
   1  11  20        8.59       -2.81     18.26 o 
   2  11  20      134.18      137.67     28.10 o 
   0  12  20      142.20       59.00     26.69 o 
   1   0  21      262.35      280.97      8.43 o 
   2   0  21       75.93       75.86      7.02 o 
   3   0  21      615.07      623.75     16.86 o 
   4   0  21      183.88      155.94     18.26 o 
   5   0  21        5.60       -1.40     18.26 o 
   6   0  21       17.31       -5.62     26.69 o 
  -6   1  21       69.75       92.72     29.50 o 
  -5   1  21        5.99       15.45     21.07 o 
  -4   1  21       39.14       47.76     12.64 o 
  -3   1  21      102.36       85.70      9.83 o 
  -2   1  21       18.20       12.64      7.02 o 
  -1   1  21      339.86      370.88      9.83 o 
   0   1  21        5.18        8.43      4.21 o 
   1   1  21      344.52      380.71      9.83 o 
   2   1  21       18.36       19.67      5.62 o 
   3   1  21      103.68      103.96     11.24 o 
   4   1  21       38.17       43.55     19.67 o 
   5   1  21        6.03       15.45     21.07 o 
   6   1  21       72.10       11.24     28.10 o 
  -6   2  21       60.46       35.12     32.31 o 
  -5   2  21        6.98      -15.45     16.86 o 
  -4   2  21      153.63      129.24     15.45 o 
  -3   2  21      241.25      234.61     14.05 o 
  -2   2  21      452.33      457.98     14.05 o 
  -1   2  21        9.04        8.43      5.62 o 
   0   2  21      559.38      672.92     12.64 o 
   1   2  21        8.88       11.24      5.62 o 
   2   2  21      451.91      516.98     14.05 o 
   3   2  21      244.56      228.99     12.64 o 
   4   2  21      156.23      150.32     18.26 o 
   5   2  21        7.38       16.86     16.86 o 
   6   2  21       57.71       61.81     33.72 o 
  -6   3  21        7.07       25.29     39.34 o 
  -5   3  21       29.62       25.29     15.45 o 
  -4   3  21      234.47      220.56     15.45 o 
  -3   3  21      795.22      828.85     23.88 o 
  -2   3  21      202.38      220.56     11.24 o 
  -1   3  21      652.64      696.80     15.45 o 
   0   3  21     1463.39     1546.73     22.48 o 
   1   3  21      655.81      734.73     14.05 o 
   2   3  21      197.21      203.70     11.24 o 
   3   3  21      789.36      890.67     23.88 o 
   4   3  21      227.65      205.11     16.86 o 
   5   3  21       29.85       16.86     16.86 o 
   6   3  21        6.87      -11.24     23.88 o 
  -6   4  21       38.77      101.15     29.50 o 
  -5   4  21       11.55        8.43     18.26 o 
  -4   4  21      214.18      182.63     16.86 o 
  -3   4  21      118.14      123.63     14.05 o 
  -2   4  21      348.39      338.57     14.05 o 
  -1   4  21       74.10       61.81      8.43 o 
   0   4  21      312.54      293.61      8.43 o 
   1   4  21       77.81       59.00      7.02 o 
   2   4  21      348.09      314.68     14.05 o 
   3   4  21      113.93      112.39     12.64 o 
   4   4  21      220.98      227.58     15.45 o 
   5   4  21       10.31        2.81     19.67 o 
   6   4  21       40.00       89.91     23.88 o 
  -5   5  21       78.81       66.03     21.07 o 
  -4   5  21       49.02       44.95     16.86 o 
  -3   5  21      191.16      193.87     15.45 o 
  -2   5  21      389.41      386.33     15.45 o 
  -1   5  21       90.12       74.46      8.43 o 
   0   5  21      104.52       68.84      9.83 o 
   1   5  21       87.95       75.86      8.43 o 
   2   5  21      387.68      375.09     15.45 o 
   3   5  21      195.01      182.63     15.45 o 
   4   5  21       51.51       39.34     15.45 o 
   5   5  21       77.87       63.22     21.07 o 
  -5   6  21       60.38       47.76     22.48 o 
  -4   6  21      111.76      122.22     21.07 o 
  -3   6  21      182.28      195.27     18.26 o 
  -2   6  21      436.35      450.95     18.26 o 
  -1   6  21      928.76     1011.48     22.48 o 
   0   6  21      210.71      216.34     12.64 o 
   1   6  21      937.68     1043.79     26.69 o 
   2   6  21      435.02      484.67     16.86 o 
   3   6  21      178.05      191.06     15.45 o 
   4   6  21      108.70      113.79     22.48 o 
   5   6  21       61.15       33.72     19.67 o 
  -5   7  21        8.96       30.91     26.69 o 
  -4   7  21       45.62       26.69     21.07 o 
  -3   7  21       28.95       32.31     16.86 o 
  -2   7  21       89.10      115.20     18.26 o 
  -1   7  21       90.50       53.38      9.83 o 
   0   7  21       11.20       14.05      9.83 o 
   1   7  21       87.21       75.86     11.24 o 
   2   7  21       90.90       91.31     11.24 o 
   3   7  21       31.31       51.98     15.45 o 
   4   7  21       44.05       60.41     18.26 o 
   5   7  21        9.99       11.24     23.88 o 
  -4   8  21       10.33       11.24     22.48 o 
  -3   8  21      116.89      110.98     21.07 o 
  -2   8  21       28.47       35.12     16.86 o 
  -1   8  21       66.30       57.60     12.64 o 
   0   8  21      167.48      182.63     12.64 o 
   1   8  21       65.16       59.00     12.64 o 
   2   8  21       26.66        8.43     11.24 o 
   3   8  21      120.18      113.79     21.07 o 
   4   8  21       11.03       46.36     25.29 o 
  -4   9  21       78.84       40.74     28.10 o 
  -3   9  21       17.41        2.81     19.67 o 
  -2   9  21       12.40       16.86     16.86 o 
  -1   9  21      222.68      264.11     18.26 o 
   0   9  21      487.44      567.55     22.48 o 
   1   9  21      222.21      240.23     16.86 o 
   2   9  21       14.32        8.43     16.86 o 
   3   9  21       16.51       53.38     19.67 o 
   4   9  21       75.96      120.82     28.10 o 
  -3  10  21       67.16       87.10     22.48 o 
  -2  10  21       41.05       56.19     25.29 o 
  -1  10  21       24.77       36.53     18.26 o 
   0  10  21        4.85        2.81     12.64 o 
   1  10  21       23.09       46.36     15.45 o 
   2  10  21       42.90       14.05     19.67 o 
   3  10  21       63.92       40.74     26.69 o 
  -2  11  21       76.68      118.01     35.12 o 
  -1  11  21       27.21        1.40     19.67 o 
   0  11  21       90.93      123.63     21.07 o 
   1  11  21       28.87       28.10     21.07 o 
   2  11  21       79.13       75.86     23.88 o 
   0   0  22      895.17     1005.86     26.69 o 
   1   0  22     1223.15     1279.81     21.07 o 
   2   0  22       43.86       37.93      7.02 o 
   3   0  22       87.10       88.50      9.83 o 
   4   0  22      104.17      116.60     16.86 o 
   5   0  22      212.05      244.44     25.29 o 
   6   0  22        0.59      -21.07     23.88 o 
  -6   1  22       12.83       23.88     28.10 o 
  -5   1  22       39.42       40.74     23.88 o 
  -4   1  22        0.19        2.81     14.05 o 
  -3   1  22       35.42       33.72      8.43 o 
  -2   1  22      135.23      125.03      8.43 o 
  -1   1  22      615.81      667.30     12.64 o 
   0   1  22       22.86        4.21      5.62 o 
   1   1  22      618.66      698.20     14.05 o 
   2   1  22      135.06      133.46      8.43 o 
   3   1  22       30.66       21.07      8.43 o 
   4   1  22        0.12      -15.45     19.67 o 
   5   1  22       40.68       56.19     19.67 o 
   6   1  22       12.92       46.36     23.88 o 
  -6   2  22       15.39       12.64     28.10 o 
  -5   2  22      159.69      147.51     21.07 o 
  -4   2  22      306.43      299.23     16.86 o 
  -3   2  22      304.73      292.21     14.05 o 
  -2   2  22     2047.77     2223.86     36.53 o 
  -1   2  22      148.60      141.89      8.43 o 
   0   2  22      284.62      302.04      9.83 o 
   1   2  22      155.33      151.72      8.43 o 
   2   2  22     2008.79     2197.16     39.34 o 
   3   2  22      307.55      302.04     15.45 o 
   4   2  22      301.47      320.30     23.88 o 
   5   2  22      158.28      182.63     21.07 o 
   6   2  22       16.20       -1.40     25.29 o 
  -6   3  22       22.19       42.15     32.31 o 
  -5   3  22       15.03       12.64     18.26 o 
  -4   3  22       27.37        7.02     12.64 o 
  -3   3  22      345.21      327.33     16.86 o 
  -2   3  22      933.55      977.77     22.48 o 
  -1   3  22      204.05      202.30      8.43 o 
   0   3  22        0.42        1.40      5.62 o 
   1   3  22      200.24      188.25      9.83 o 
   2   3  22      926.95      986.20     22.48 o 
   3   3  22      348.77      375.09     18.26 o 
   4   3  22       27.67       21.07     14.05 o 
   5   3  22       14.39       -9.83     16.86 o 
   6   3  22       22.86        2.81     28.10 o 
  -5   4  22       33.17        1.40     16.86 o 
  -4   4  22       44.16       18.26     16.86 o 
  -3   4  22        0.86       11.24     12.64 o 
  -2   4  22       76.14       85.70     11.24 o 
  -1   4  22      312.92      325.92     12.64 o 
   0   4  22      613.98      715.06     16.86 o 
   1   4  22      310.16      314.68     12.64 o 
   2   4  22       76.14       63.22     11.24 o 
   3   4  22        0.81       -4.21     11.24 o 
   4   4  22       46.54       22.48     14.05 o 
   5   4  22       33.51        1.40     15.45 o 
  -5   5  22       67.02       68.84     19.67 o 
  -4   5  22        8.04       32.31     16.86 o 
  -3   5  22      252.02      238.82     16.86 o 
  -2   5  22       79.51       64.62     11.24 o 
  -1   5  22      170.57      153.13      9.83 o 
   0   5  22       70.38       89.91     11.24 o 
   1   5  22      171.79      154.53     11.24 o 
   2   5  22       83.87       95.53     12.64 o 
   3   5  22      257.58      228.99     14.05 o 
   4   5  22        7.15       11.24     14.05 o 
   5   5  22       68.82       51.98     23.88 o 
  -5   6  22       16.66       42.15     23.88 o 
  -4   6  22       67.04       12.64     18.26 o 
  -3   6  22       35.81       14.05     14.05 o 
  -2   6  22      341.85      365.26     16.86 o 
  -1   6  22      206.50      169.99     12.64 o 
   0   6  22     1212.06     1375.34     30.91 o 
   1   6  22      205.28      185.44     12.64 o 
   2   6  22      331.28      355.42     16.86 o 
   3   6  22       35.30       33.72     14.05 o 
   4   6  22       65.45       37.93     16.86 o 
   5   6  22       15.80        7.02     21.07 o 
  -5   7  22       50.03       32.31     22.48 o 
  -4   7  22       25.66       39.34     23.88 o 
  -3   7  22       39.52       22.48     18.26 o 
  -2   7  22       26.02       14.05     12.64 o 
  -1   7  22       72.65       78.67     12.64 o 
   0   7  22        7.86        9.83     12.64 o 
   1   7  22       66.33       82.89     12.64 o 
   2   7  22       23.92       21.07     11.24 o 
   3   7  22       37.66       33.72     15.45 o 
   4   7  22       24.93        0.00     19.67 o 
   5   7  22       49.96       51.98     23.88 o 
  -4   8  22        2.54       -7.02     26.69 o 
  -3   8  22       81.95       82.89     21.07 o 
  -2   8  22      436.33      446.74     25.29 o 
  -1   8  22       93.18       85.70     14.05 o 
   0   8  22        2.90        7.02     11.24 o 
   1   8  22       89.70       99.74     15.45 o 
   2   8  22      445.13      450.95     21.07 o 
   3   8  22       80.68       89.91     19.67 o 
   4   8  22        2.57       29.50     22.48 o 
  -4   9  22        9.62       -1.40     32.31 o 
  -3   9  22        0.53        0.00     22.48 o 
  -2   9  22      264.51      296.42     25.29 o 
  -1   9  22      290.91      328.73     22.48 o 
   0   9  22       47.97       64.62     15.45 o 
   1   9  22      288.60      297.83     18.26 o 
   2   9  22      267.60      304.85     22.48 o 
   3   9  22        0.66        5.62     21.07 o 
   4   9  22        8.96       42.15     32.31 o 
  -3  10  22       20.36       51.98     25.29 o 
  -2  10  22      109.54      109.58     23.88 o 
  -1  10  22       26.09       22.48     15.45 o 
   0  10  22       43.04       40.74     18.26 o 
   1  10  22       27.56       23.88     21.07 o 
   2  10  22      106.04       99.74     22.48 o 
   3  10  22       18.90       30.91     28.10 o 
  -2  11  22       19.19       44.95     23.88 o 
  -1  11  22       45.28       63.22     22.48 o 
   0  11  22        0.80       15.45     23.88 o 
   1  11  22       47.24       -1.40     29.50 o 
   2  11  22       17.91       44.95     30.91 o 
   1   0  23       24.99       21.07      7.02 o 
   2   0  23     1378.19     1407.65     23.88 o 
   3   0  23      839.21      942.65     21.07 o 
   4   0  23      302.04      302.04     21.07 o 
   5   0  23       16.43       23.88     22.48 o 
   6   0  23      145.16      126.44     28.10 o 
  -6   1  23        8.81      -16.86     30.91 o 
  -5   1  23      136.70      164.37     26.69 o 
  -4   1  23       42.59       53.38     14.05 o 
  -3   1  23      446.17      425.67     15.45 o 
  -2   1  23      385.45      427.07     12.64 o 
  -1   1  23      403.58      389.14     12.64 o 
   0   1  23      332.93      369.47     11.24 o 
   1   1  23      401.62      391.95     11.24 o 
   2   1  23      382.33      408.81     12.64 o 
   3   1  23      438.34      449.55     15.45 o 
   4   1  23       42.13       36.53     19.67 o 
   5   1  23      135.68      127.84     23.88 o 
   6   1  23        8.58      -26.69     26.69 o 
  -6   2  23       13.97        5.62     28.10 o 
  -5   2  23       46.55       51.98     23.88 o 
  -4   2  23      161.81      164.37     16.86 o 
  -3   2  23      186.51      193.87     12.64 o 
  -2   2  23      156.91      127.84      9.83 o 
  -1   2  23      369.08      384.93     11.24 o 
   0   2  23      162.32      147.51      8.43 o 
   1   2  23      373.79      372.28     11.24 o 
   2   2  23      152.87      130.65     11.24 o 
   3   2  23      189.83      154.53     14.05 o 
   4   2  23      165.77      161.56     18.26 o 
   5   2  23       45.66       33.72     19.67 o 
   6   2  23       14.29       42.15     28.10 o 
  -5   3  23      188.21      172.79     23.88 o 
  -4   3  23      571.15      585.82     22.48 o 
  -3   3  23       45.42       30.91     11.24 o 
  -2   3  23      252.49      244.44     14.05 o 
  -1   3  23      248.14      228.99      9.83 o 
   0   3  23      434.13      424.26     12.64 o 
   1   3  23      248.61      254.28     11.24 o 
   2   3  23      258.20      272.54     15.45 o 
   3   3  23       48.82       35.12     11.24 o 
   4   3  23      572.58      642.01     25.29 o 
   5   3  23      190.12      220.56     22.48 o 
  -5   4  23       75.16       68.84     19.67 o 
  -4   4  23       20.26       15.45     15.45 o 
  -3   4  23      144.29      120.82     15.45 o 
  -2   4  23       12.73       12.64      9.83 o 
  -1   4  23      605.59      615.32     15.45 o 
   0   4  23        4.47       -1.40      7.02 o 
   1   4  23      595.74      634.99     16.86 o 
   2   4  23       14.20       -2.81     12.64 o 
   3   4  23      142.32      144.70     14.05 o 
   4   4  23       18.26        4.21     12.64 o 
   5   4  23       76.96       96.93     19.67 o 
  -5   5  23        8.89      -11.24     19.67 o 
  -4   5  23      175.64      199.49     21.07 o 
  -3   5  23      180.29      139.08     15.45 o 
  -2   5  23       37.91       37.93     11.24 o 
  -1   5  23      131.91      101.15      9.83 o 
   0   5  23        0.06        8.43      8.43 o 
   1   5  23      131.87      105.36     11.24 o 
   2   5  23       41.17       51.98     11.24 o 
   3   5  23      182.31      189.65     14.05 o 
   4   5  23      176.52      192.46     18.26 o 
   5   5  23        8.76       29.50     22.48 o 
  -5   6  23       20.45       19.67     21.07 o 
  -4   6  23       14.91       11.24     16.86 o 
  -3   6  23       15.68       18.26     14.05 o 
  -2   6  23       18.89       14.05     12.64 o 
  -1   6  23       89.00       84.29     11.24 o 
   0   6  23       91.54       87.10     11.24 o 
   1   6  23       94.83       85.70     14.05 o 
   2   6  23       18.69        4.21     11.24 o 
   3   6  23       15.81        0.00     12.64 o 
   4   6  23       15.91       16.86     19.67 o 
   5   6  23       19.52       -4.21     22.48 o 
  -4   7  23        1.51       42.15     21.07 o 
  -3   7  23       54.52       56.19     16.86 o 
  -2   7  23      301.83      310.47     21.07 o 
  -1   7  23      145.64      129.24     14.05 o 
   0   7  23      115.31       95.53     15.45 o 
   1   7  23      147.59      139.08     16.86 o 
   2   7  23      295.41      306.25     16.86 o 
   3   7  23       53.12       73.05     18.26 o 
   4   7  23        1.14      -18.26     18.26 o 
  -4   8  23        3.04       15.45     28.10 o 
  -3   8  23       88.45       98.34     21.07 o 
  -2   8  23       65.12       75.86     18.26 o 
  -1   8  23      102.41      101.15     16.86 o 
   0   8  23       52.13       35.12     12.64 o 
   1   8  23      108.82       82.89     15.45 o 
   2   8  23       65.38       60.41     16.86 o 
   3   8  23       88.49       68.84     16.86 o 
   4   8  23        3.32        9.83     26.69 o 
  -3   9  23       16.98       15.45     19.67 o 
  -2   9  23       21.74       47.76     22.48 o 
  -1   9  23       46.40       23.88     18.26 o 
   0   9  23      331.67      323.11     19.67 o 
   1   9  23       45.30       18.26     15.45 o 
   2   9  23       20.57        1.40     18.26 o 
   3   9  23       16.52       -4.21     19.67 o 
  -2  10  23       20.02       29.50     25.29 o 
  -1  10  23      111.76       85.70     21.07 o 
   0  10  23       19.66        7.02     16.86 o 
   1  10  23      107.73       87.10     22.48 o 
   2  10  23       19.33       56.19     25.29 o 
  -1  11  23       67.37       47.76     22.48 o 
   0  11  23        8.19       -2.81     21.07 o 
   1  11  23       68.35       44.95     25.29 o 
   0   0  24     5777.86     6505.80    127.84 o 
   1   0  24      978.03     1071.89     21.07 o 
   2   0  24      193.24      140.48      9.83 o 
   3   0  24      376.51      408.81     16.86 o 
   4   0  24      393.01      376.50     25.29 o 
   5   0  24       89.21       89.91     28.10 o 
   6   0  24       27.18       51.98     28.10 o 
  -6   1  24        5.67      -30.91     30.91 o 
  -5   1  24       11.97       -7.02     26.69 o 
  -4   1  24        2.34        2.81     16.86 o 
  -3   1  24       85.91       78.67     11.24 o 
  -2   1  24       64.04       70.24      9.83 o 
  -1   1  24      479.98      521.19     14.05 o 
   0   1  24        1.04        2.81      7.02 o 
   1   1  24      465.78      497.31     14.05 o 
   2   1  24       63.37       71.65      9.83 o 
   3   1  24       79.50       91.31     14.05 o 
   4   1  24        2.33        4.21     21.07 o 
   5   1  24       12.48       -9.83     21.07 o 
   6   1  24        5.74       -1.40     23.88 o 
  -5   2  24       22.96       15.45     19.67 o 
  -4   2  24       29.64       12.64     14.05 o 
  -3   2  24       64.41       61.81     11.24 o 
  -2   2  24      261.23      257.09     12.64 o 
  -1   2  24       19.90        7.02      7.02 o 
   0   2  24       68.49       54.79      7.02 o 
   1   2  24       20.15       15.45      9.83 o 
   2   2  24      279.41      276.75     14.05 o 
   3   2  24       63.39       73.05     16.86 o 
   4   2  24       32.15       22.48     19.67 o 
   5   2  24       23.00      -15.45     21.07 o 
  -5   3  24      197.75      182.63     25.29 o 
  -4   3  24       23.28       21.07     16.86 o 
  -3   3  24      226.17      205.11     14.05 o 
  -2   3  24      253.98      214.94     12.64 o 
  -1   3  24      954.17     1067.68     22.48 o 
   0   3  24      351.37      296.42     11.24 o 
   1   3  24      960.33     1045.20     23.88 o 
   2   3  24      254.55      220.56     14.05 o 
   3   3  24      218.68      226.18     15.45 o 
   4   3  24       23.88       -5.62     14.05 o 
   5   3  24      194.35      207.92     25.29 o 
  -5   4  24       18.18       18.26     19.67 o 
  -4   4  24       70.22       64.62     16.86 o 
  -3   4  24       56.65       53.38     14.05 o 
  -2   4  24      533.12      597.06     19.67 o 
  -1   4  24      112.16       84.29      8.43 o 
   0   4  24      967.24     1078.91     23.88 o 
   1   4  24      113.35       96.93     11.24 o 
   2   4  24      548.60      590.03     22.48 o 
   3   4  24       57.73       44.95     14.05 o 
   4   4  24       72.41       57.60     15.45 o 
   5   4  24       17.62       22.48     21.07 o 
  -5   5  24       45.96       25.29     22.48 o 
  -4   5  24       24.89        2.81     16.86 o 
  -3   5  24       48.43       33.72     14.05 o 
  -2   5  24       81.93       88.50     12.64 o 
  -1   5  24       16.82       14.05      9.83 o 
   0   5  24     1043.88     1142.13     28.10 o 
   1   5  24       19.51       25.29     12.64 o 
   2   5  24       82.89       82.89     12.64 o 
   3   5  24       48.37       16.86     14.05 o 
   4   5  24       24.02       14.05     14.05 o 
   5   5  24       45.97       66.03     23.88 o 
  -5   6  24       68.04      106.77     28.10 o 
  -4   6  24      136.60      132.05     22.48 o 
  -3   6  24       21.50       22.48     14.05 o 
  -2   6  24       46.78       59.00     12.64 o 
  -1   6  24      396.30      387.74     18.26 o 
   0   6  24      368.86      431.28     18.26 o 
   1   6  24      394.11      331.54     16.86 o 
   2   6  24       42.96       35.12     14.05 o 
   3   6  24       22.50       39.34     14.05 o 
   4   6  24      136.59      126.44     19.67 o 
   5   6  24       69.27       73.05     25.29 o 
  -4   7  24        2.42        9.83     19.67 o 
  -3   7  24      144.15      151.72     19.67 o 
  -2   7  24        8.12       22.48     15.45 o 
  -1   7  24       45.15       29.50     12.64 o 
   0   7  24       89.96       59.00     14.05 o 
   1   7  24       46.79       12.64     12.64 o 
   2   7  24        8.28        5.62     12.64 o 
   3   7  24      148.75      169.99     18.26 o 
   4   7  24        2.86       -2.81     22.48 o 
  -4   8  24       11.45       39.34     26.69 o 
  -3   8  24       22.92       25.29     19.67 o 
  -2   8  24       43.80       66.03     19.67 o 
  -1   8  24      133.61      141.89     16.86 o 
   0   8  24       22.25       29.50     12.64 o 
   1   8  24      133.62      143.29     16.86 o 
   2   8  24       47.76       22.48     15.45 o 
   3   8  24       21.71       11.24     19.67 o 
   4   8  24       10.54       26.69     29.50 o 
  -3   9  24       89.44       75.86     22.48 o 
  -2   9  24        5.96        8.43     19.67 o 
  -1   9  24       97.80       67.43     21.07 o 
   0   9  24       96.59      105.36     19.67 o 
   1   9  24       95.17       70.24     16.86 o 
   2   9  24        5.76        1.40     22.48 o 
   3   9  24       86.82      122.22     30.91 o 
  -2  10  24       24.28       14.05     23.88 o 
  -1  10  24       81.25       59.00     22.48 o 
   0  10  24      224.95      248.66     23.88 o 
   1  10  24       82.55       85.70     22.48 o 
   2  10  24       23.53       -7.02     23.88 o 
   0  11  24       16.67      -26.69     29.50 o 
   1   0  25      515.21      578.79     15.45 o 
   2   0  25       45.94       44.95      8.43 o 
   3   0  25      677.78      734.73     21.07 o 
   4   0  25       39.88       15.45     19.67 o 
   5   0  25       51.35       26.69     26.69 o 
  -5   1  25       63.47       84.29     26.69 o 
  -4   1  25        1.15        5.62     16.86 o 
  -3   1  25      390.95      436.90     16.86 o 
  -2   1  25      243.57      223.37     11.24 o 
  -1   1  25     1064.41     1128.08     22.48 o 
   0   1  25      504.88      539.46     15.45 o 
   1   1  25     1069.92     1149.16     23.88 o 
   2   1  25      240.74      220.56     11.24 o 
   3   1  25      383.54      413.02     18.26 o 
   4   1  25        1.32      -15.45     15.45 o 
   5   1  25       66.68       75.86     23.88 o 
  -5   2  25       51.81       61.81     25.29 o 
  -4   2  25       53.85       54.79     18.26 o 
  -3   2  25        2.37       -7.02     11.24 o 
  -2   2  25      184.98      179.82      9.83 o 
  -1   2  25       18.95       11.24      8.43 o 
   0   2  25        5.37        2.81      7.02 o 
   1   2  25       17.94       12.64      8.43 o 
   2   2  25      186.90      178.41     12.64 o 
   3   2  25        2.75       -5.62     14.05 o 
   4   2  25       50.17       59.00     19.67 o 
   5   2  25       50.67       66.03     22.48 o 
  -5   3  25      108.00       82.89     23.88 o 
  -4   3  25        7.84        7.02     15.45 o 
  -3   3  25       28.61       25.29     11.24 o 
  -2   3  25      256.09      251.47     14.05 o 
  -1   3  25      143.98      122.22      9.83 o 
   0   3  25        0.42       -5.62      7.02 o 
   1   3  25      140.64      116.60     11.24 o 
   2   3  25      260.69      231.80     15.45 o 
   3   3  25       26.73       11.24     12.64 o 
   4   3  25        8.43        9.83     15.45 o 
   5   3  25      108.83      113.79     23.88 o 
  -5   4  25       14.01        9.83     22.48 o 
  -4   4  25       79.39       59.00     18.26 o 
  -3   4  25        0.46       -4.21     12.64 o 
  -2   4  25       10.13       -9.83      9.83 o 
  -1   4  25      173.12      174.20     11.24 o 
   0   4  25      184.34      157.34     11.24 o 
   1   4  25      170.53      181.22     11.24 o 
   2   4  25        9.90        7.02     12.64 o 
   3   4  25        0.69       -1.40     14.05 o 
   4   4  25       75.14       56.19     16.86 o 
   5   4  25       14.74      -19.67     19.67 o 
  -5   5  25       38.73       50.57     21.07 o 
  -4   5  25       58.54       67.43     18.26 o 
  -3   5  25      154.58      137.67     15.45 o 
  -2   5  25       39.15       18.26     11.24 o 
  -1   5  25      122.33      133.46     14.05 o 
   0   5  25      890.43      967.93     25.29 o 
   1   5  25      124.68      102.55     14.05 o 
   2   5  25       40.25       36.53     14.05 o 
   3   5  25      158.14      102.55     15.45 o 
   4   5  25       60.60       59.00     16.86 o 
   5   5  25       37.66       47.76     23.88 o 
  -4   6  25       30.39        9.83     18.26 o 
  -3   6  25       17.63       11.24     15.45 o 
  -2   6  25       17.15       26.69     15.45 o 
  -1   6  25      106.91      115.20     14.05 o 
   0   6  25      233.18      289.40     18.26 o 
   1   6  25      102.92      102.55     16.86 o 
   2   6  25       16.27       16.86     12.64 o 
   3   6  25       17.26       15.45     16.86 o 
   4   6  25       30.01        0.00     15.45 o 
  -4   7  25       54.50       59.00     22.48 o 
  -3   7  25       12.97        8.43     19.67 o 
  -2   7  25       77.74       70.24     16.86 o 
  -1   7  25       33.98       44.95     15.45 o 
   0   7  25        3.32        2.81     15.45 o 
   1   7  25       33.26       42.15     16.86 o 
   2   7  25       74.21       75.86     15.45 o 
   3   7  25       13.33       39.34     18.26 o 
   4   7  25       52.33       33.72     23.88 o 
  -4   8  25       76.31      102.55     29.50 o 
  -3   8  25       74.96       80.08     29.50 o 
  -2   8  25       32.67       22.48     19.67 o 
  -1   8  25      261.54      279.56     22.48 o 
   0   8  25        0.47        5.62     12.64 o 
   1   8  25      262.85      255.68     22.48 o 
   2   8  25       34.46       33.72     16.86 o 
   3   8  25       75.20       57.60     21.07 o 
   4   8  25       77.63       68.84     36.53 o 
  -3   9  25       76.95      105.36     28.10 o 
  -2   9  25        8.06      -21.07     21.07 o 
  -1   9  25      106.86      103.96     21.07 o 
   0   9  25      130.71      141.89     18.26 o 
   1   9  25      104.62       94.12     21.07 o 
   2   9  25        9.11      -18.26     18.26 o 
   3   9  25       74.32      103.96     26.69 o 
  -2  10  25       35.00       19.67     29.50 o 
  -1  10  25       34.31       46.36     23.88 o 
   0  10  25      177.59      147.51     22.48 o 
   1  10  25       31.03       25.29     23.88 o 
   2  10  25       34.13       59.00     25.29 o 
   0   0  26        2.48       12.64     11.24 o 
   1   0  26     1113.16     1321.95     26.69 o 
   2   0  26        0.69       11.24      8.43 o 
   3   0  26      310.39      331.54     18.26 o 
   4   0  26        0.87       -7.02     15.45 o 
   5   0  26       13.94       23.88     30.91 o 
  -5   1  26       33.97       -5.62     23.88 o 
  -4   1  26       63.39       66.03     22.48 o 
  -3   1  26      280.48      331.54     16.86 o 
  -2   1  26      250.12      252.87     12.64 o 
  -1   1  26      347.07      355.42     12.64 o 
   0   1  26        9.23       18.26      8.43 o 
   1   1  26      330.74      362.45     14.05 o 
   2   1  26      242.88      240.23     12.64 o 
   3   1  26      275.77      321.71     18.26 o 
   4   1  26       61.06       44.95     16.86 o 
   5   1  26       34.70       42.15     18.26 o 
  -5   2  26        7.92       14.05     21.07 o 
  -4   2  26      266.39      285.18     21.07 o 
  -3   2  26        7.87        4.21     11.24 o 
  -2   2  26      224.32      282.37     12.64 o 
  -1   2  26       30.90       30.91      9.83 o 
   0   2  26       37.62       43.55      8.43 o 
   1   2  26       28.46       19.67      7.02 o 
   2   2  26      222.44      264.11     15.45 o 
   3   2  26        7.11      -16.86     16.86 o 
   4   2  26      266.37      323.11     25.29 o 
   5   2  26        8.55      -16.86     22.48 o 
  -5   3  26       50.72       37.93     23.88 o 
  -4   3  26       18.42       29.50     15.45 o 
  -3   3  26      213.23      198.08     15.45 o 
  -2   3  26      111.74       92.72     12.64 o 
  -1   3  26       98.76       74.46      9.83 o 
   0   3  26      147.65      122.22     11.24 o 
   1   3  26      103.80       71.65     11.24 o 
   2   3  26      109.50       99.74     14.05 o 
   3   3  26      212.14      203.70     18.26 o 
   4   3  26       17.86       18.26     19.67 o 
   5   3  26       51.34       82.89     23.88 o 
  -5   4  26        4.45      -16.86     23.88 o 
  -4   4  26       28.91       15.45     15.45 o 
  -3   4  26       25.67        4.21     14.05 o 
  -2   4  26       99.65      106.77     15.45 o 
  -1   4  26      235.55      195.27     14.05 o 
   0   4  26      328.15      339.97     14.05 o 
   1   4  26      228.38      202.30     14.05 o 
   2   4  26       99.90      106.77     14.05 o 
   3   4  26       25.12       21.07     15.45 o 
   4   4  26       30.11        5.62     16.86 o 
   5   4  26        4.58        7.02     21.07 o 
  -5   5  26       57.00       26.69     23.88 o 
  -4   5  26       87.64       80.08     19.67 o 
  -3   5  26       15.54       15.45     15.45 o 
  -2   5  26       82.86       88.50     15.45 o 
  -1   5  26      228.77      223.37     16.86 o 
   0   5  26      262.76      226.18     16.86 o 
   1   5  26      232.45      264.11     19.67 o 
   2   5  26       81.58       51.98     15.45 o 
   3   5  26       15.66       39.34     15.45 o 
   4   5  26       88.92       91.31     18.26 o 
   5   5  26       56.06       42.15     23.88 o 
  -4   6  26       75.97       89.91     19.67 o 
  -3   6  26       58.84       57.60     16.86 o 
  -2   6  26       44.55       18.26     15.45 o 
  -1   6  26      189.11      224.77     19.67 o 
   0   6  26      144.42      122.22     14.05 o 
   1   6  26      190.93      198.08     18.26 o 
   2   6  26       43.13       50.57     16.86 o 
   3   6  26       56.37       44.95     16.86 o 
   4   6  26       76.15       53.38     22.48 o 
  -4   7  26       47.34       85.70     22.48 o 
  -3   7  26       14.67       19.67     19.67 o 
  -2   7  26       22.74       33.72     18.26 o 
  -1   7  26       97.20       99.74     19.67 o 
   0   7  26       24.10       18.26     16.86 o 
   1   7  26       96.58       96.93     19.67 o 
   2   7  26       21.57       40.74     15.45 o 
   3   7  26       15.85       53.38     22.48 o 
   4   7  26       48.19       18.26     28.10 o 
  -3   8  26       11.56       14.05     21.07 o 
  -2   8  26       26.69       -7.02     16.86 o 
  -1   8  26       47.32       14.05     19.67 o 
   0   8  26        0.11       -7.02     14.05 o 
   1   8  26       48.36       51.98     18.26 o 
   2   8  26       25.12       30.91     18.26 o 
   3   8  26       12.48       30.91     19.67 o 
  -3   9  26       12.36      -11.24     23.88 o 
  -2   9  26       76.81      118.01     23.88 o 
  -1   9  26       68.36       47.76     23.88 o 
   0   9  26        1.61      -16.86     16.86 o 
   1   9  26       72.34       77.27     21.07 o 
   2   9  26       77.05       74.46     22.48 o 
   3   9  26       13.19        4.21     28.10 o 
  -1  10  26       96.18       87.10     29.50 o 
   0  10  26      339.56      348.40     29.50 o 
   1  10  26       95.04       66.03     22.48 o 
   1   0  27        4.23       -5.62      9.83 o 
   2   0  27      215.73      195.27     14.05 o 
   3   0  27      170.18      147.51     14.05 o 
   4   0  27      101.12      105.36     23.88 o 
   5   0  27       30.22       12.64     21.07 o 
  -5   1  27      101.09       96.93     30.91 o 
  -4   1  27       15.89       14.05     22.48 o 
  -3   1  27      292.77      278.16     15.45 o 
  -2   1  27      268.78      265.51     12.64 o 
  -1   1  27     1103.30     1189.90     25.29 o 
   0   1  27      308.38      339.97     12.64 o 
   1   1  27     1097.28     1173.04     26.69 o 
   2   1  27      266.50      248.66     15.45 o 
   3   1  27      290.78      279.56     18.26 o 
   4   1  27       16.25        7.02     19.67 o 
   5   1  27      103.94       89.91     26.69 o 
  -5   2  27       85.25      118.01     25.29 o 
  -4   2  27       55.49       49.17     16.86 o 
  -3   2  27       27.88       36.53     12.64 o 
  -2   2  27      180.18      189.65     12.64 o 
  -1   2  27      144.33      141.89     11.24 o 
   0   2  27        0.33        7.02      7.02 o 
   1   2  27      142.13      141.89     14.05 o 
   2   2  27      179.82      169.99     15.45 o 
   3   2  27       29.80       22.48     15.45 o 
   4   2  27       57.48       96.93     22.48 o 
   5   2  27       83.32       88.50     26.69 o 
  -5   3  27       13.13        9.83     29.50 o 
  -4   3  27       22.02       60.41     18.26 o 
  -3   3  27      227.80      172.79     15.45 o 
  -2   3  27      295.19      330.14     15.45 o 
  -1   3  27      146.47      137.67     12.64 o 
   0   3  27      434.38      421.45     14.05 o 
   1   3  27      149.81      120.82     12.64 o 
   2   3  27      293.83      272.54     16.86 o 
   3   3  27      232.91      185.44     18.26 o 
   4   3  27       23.03      -12.64     19.67 o 
   5   3  27       12.19       15.45     21.07 o 
  -5   4  27        6.19       15.45     19.67 o 
  -4   4  27       28.42       51.98     16.86 o 
  -3   4  27      249.62      262.70     18.26 o 
  -2   4  27      190.61      209.32     15.45 o 
  -1   4  27        5.15        8.43      9.83 o 
   0   4  27       15.26        4.21      9.83 o 
   1   4  27        5.44        9.83     11.24 o 
   2   4  27      188.44      158.75     19.67 o 
   3   4  27      249.35      285.18     19.67 o 
   4   4  27       29.27       32.31     18.26 o 
   5   4  27        6.47      -18.26     21.07 o 
  -4   5  27        9.20       -2.81     19.67 o 
  -3   5  27      162.10      148.91     19.67 o 
  -2   5  27       61.50       32.31     12.64 o 
  -1   5  27       65.94       74.46     12.64 o 
   0   5  27        9.47       -8.43     12.64 o 
   1   5  27       67.01       68.84     15.45 o 
   2   5  27       63.78       71.65     16.86 o 
   3   5  27      163.64      146.10     18.26 o 
   4   5  27        9.32       18.26     19.67 o 
  -4   6  27       19.96        0.00     21.07 o 
  -3   6  27       27.27       29.50     16.86 o 
  -2   6  27      100.44       92.72     16.86 o 
  -1   6  27       33.29       75.86     16.86 o 
   0   6  27        3.20      -15.45     15.45 o 
   1   6  27       31.46       37.93     15.45 o 
   2   6  27       98.93      148.91     19.67 o 
   3   6  27       28.35       14.05     18.26 o 
   4   6  27       18.50       16.86     21.07 o 
  -4   7  27       30.53       50.57     22.48 o 
  -3   7  27       18.59       19.67     19.67 o 
  -2   7  27       47.88       19.67     18.26 o 
  -1   7  27       95.31       82.89     16.86 o 
   0   7  27       27.97       18.26     15.45 o 
   1   7  27       94.27       96.93     19.67 o 
   2   7  27       48.95       21.07     15.45 o 
   3   7  27       16.85        7.02     22.48 o 
   4   7  27       31.35       15.45     29.50 o 
  -3   8  27        3.50        5.62     21.07 o 
  -2   8  27       66.15       25.29     19.67 o 
  -1   8  27      241.14      304.85     25.29 o 
   0   8  27       13.17        2.81     15.45 o 
   1   8  27      241.00      258.49     25.29 o 
   2   8  27       68.52       47.76     19.67 o 
   3   8  27        3.47        5.62     23.88 o 
  -2   9  27       20.50       12.64     26.69 o 
  -1   9  27       54.98       47.76     22.48 o 
   0   9  27       13.49       16.86     21.07 o 
   1   9  27       53.32       26.69     21.07 o 
   2   9  27       20.24       57.60     30.91 o 
  -1  10  27       73.83       94.12     30.91 o 
   0  10  27        7.05       -9.83     23.88 o 
   1  10  27       72.38       66.03     25.29 o 
   0   0  28      301.28      313.28     18.26 o 
   1   0  28        9.19        5.62      9.83 o 
   2   0  28       25.95       21.07      9.83 o 
   3   0  28        7.15       -2.81     14.05 o 
   4   0  28       10.19      -23.88     23.88 o 
   5   0  28        7.09        0.00     25.29 o 
  -5   1  28       37.15       51.98     28.10 o 
  -4   1  28       44.49       46.36     16.86 o 
  -3   1  28      114.26      113.79     15.45 o 
  -2   1  28      437.05      450.95     16.86 o 
  -1   1  28       27.16       23.88     11.24 o 
   0   1  28      157.66      153.13     11.24 o 
   1   1  28       25.11       11.24      8.43 o 
   2   1  28      423.78      465.00     19.67 o 
   3   1  28      117.22       96.93     15.45 o 
   4   1  28       41.84       37.93     23.88 o 
   5   1  28       37.93       26.69     22.48 o 
  -5   2  28       33.38       51.98     29.50 o 
  -4   2  28       97.36       81.48     16.86 o 
  -3   2  28       49.90       57.60     12.64 o 
  -2   2  28       59.21       43.55      9.83 o 
  -1   2  28     1072.94     1201.14     26.69 o 
   0   2  28      307.86      296.42     14.05 o 
   1   2  28     1087.02     1212.37     29.50 o 
   2   2  28       57.13       63.22     11.24 o 
   3   2  28       51.34       67.43     19.67 o 
   4   2  28       95.69       66.03     21.07 o 
   5   2  28       32.69       23.88     26.69 o 
  -5   3  28        8.99      -19.67     29.50 o 
  -4   3  28       45.87       23.88     18.26 o 
  -3   3  28        5.44        4.21     12.64 o 
  -2   3  28      120.22      103.96     12.64 o 
  -1   3  28        2.95       -2.81      9.83 o 
   0   3  28      136.19      157.34     12.64 o 
   1   3  28        3.74        5.62      9.83 o 
   2   3  28      122.71      105.36     15.45 o 
   3   3  28        5.19        8.43     14.05 o 
   4   3  28       43.88       71.65     22.48 o 
   5   3  28        8.83       29.50     25.29 o 
  -4   4  28       41.21       26.69     15.45 o 
  -3   4  28      280.68      265.51     19.67 o 
  -2   4  28      407.94      425.67     18.26 o 
  -1   4  28        9.39       -5.62     11.24 o 
   0   4  28       17.87       23.88     11.24 o 
   1   4  28        7.87      -11.24     12.64 o 
   2   4  28      408.49      407.40     25.29 o 
   3   4  28      288.56      238.82     22.48 o 
   4   4  28       40.86       75.86     19.67 o 
  -4   5  28        0.47       15.45     16.86 o 
  -3   5  28      202.77      234.61     19.67 o 
  -2   5  28      281.41      282.37     18.26 o 
  -1   5  28      310.32      365.26     21.07 o 
   0   5  28      664.56      771.26     23.88 o 
   1   5  28      310.20      296.42     22.48 o 
   2   5  28      280.44      306.25     22.48 o 
   3   5  28      200.44      212.13     22.48 o 
   4   5  28        0.52       21.07     19.67 o 
  -4   6  28      105.19       95.53     23.88 o 
  -3   6  28       68.99       71.65     18.26 o 
  -2   6  28       20.49       30.91     15.45 o 
  -1   6  28       41.19       85.70     18.26 o 
   0   6  28      437.01      382.12     23.88 o 
   1   6  28       44.19       42.15     18.26 o 
   2   6  28       19.98       22.48     19.67 o 
   3   6  28       69.33       54.79     19.67 o 
   4   6  28      107.95       81.48     25.29 o 
  -3   7  28       35.59       63.22     26.69 o 
  -2   7  28       14.26        8.43     16.86 o 
  -1   7  28       46.21       67.43     16.86 o 
   0   7  28       14.29       21.07     16.86 o 
   1   7  28       44.58       36.53     18.26 o 
   2   7  28       15.42       28.10     18.26 o 
   3   7  28       35.59       53.38     23.88 o 
  -3   8  28       22.12       29.50     25.29 o 
  -2   8  28        0.37       -2.81     18.26 o 
  -1   8  28       92.78       73.05     22.48 o 
   0   8  28       52.95       47.76     16.86 o 
   1   8  28       90.90       77.27     21.07 o 
   2   8  28        0.45       -7.02     21.07 o 
   3   8  28       20.54        8.43     22.48 o 
  -2   9  28      104.30       78.67     32.31 o 
  -1   9  28        7.03      -11.24     22.48 o 
   0   9  28        0.01      -19.67     19.67 o 
   1   9  28        6.43       -2.81     22.48 o 
   2   9  28      102.23       92.72     35.12 o 
   1   0  29      218.56      202.30     14.05 o 
   2   0  29       12.35       11.24     12.64 o 
   3   0  29       72.22       81.48     18.26 o 
   4   0  29      166.55      154.53     26.69 o 
   5   0  29        2.57       19.67     29.50 o 
  -5   1  29        4.58        4.21     30.91 o 
  -4   1  29      111.48      139.08     23.88 o 
  -3   1  29       17.01       22.48     14.05 o 
  -2   1  29      839.62     1015.70     23.88 o 
  -1   1  29       42.85       35.12      9.83 o 
   0   1  29        0.58       -1.40      9.83 o 
   1   1  29       43.46       26.69     11.24 o 
   2   1  29      835.78      991.81     28.10 o 
   3   1  29       16.99       40.74     15.45 o 
   4   1  29      108.30      125.03     26.69 o 
   5   1  29        4.70       11.24     30.91 o 
  -5   2  29       22.99       35.12     32.31 o 
  -4   2  29       14.90       -1.40     21.07 o 
  -3   2  29       67.29       30.91     15.45 o 
  -2   2  29      182.34      206.51     12.64 o 
  -1   2  29       24.84       40.74      9.83 o 
   0   2  29       52.01       37.93     11.24 o 
   1   2  29       23.98       30.91     11.24 o 
   2   2  29      184.54      191.06     16.86 o 
   3   2  29       70.58       54.79     19.67 o 
   4   2  29       15.42      -11.24     19.67 o 
   5   2  29       22.05      -12.64     28.10 o 
  -4   3  29        9.55        5.62     19.67 o 
  -3   3  29       29.75       47.76     15.45 o 
  -2   3  29      143.49      140.48     14.05 o 
  -1   3  29      273.52      283.78     15.45 o 
   0   3  29      159.62      137.67     14.05 o 
   1   3  29      275.13      245.85     15.45 o 
   2   3  29      144.16      116.60     18.26 o 
   3   3  29       28.95       22.48     16.86 o 
   4   3  29        9.14       -9.83     21.07 o 
  -4   4  29        2.81      -18.26     18.26 o 
  -3   4  29      279.69      292.21     19.67 o 
  -2   4  29      101.18       95.53     14.05 o 
  -1   4  29       64.60       28.10     11.24 o 
   0   4  29       65.87       42.15     11.24 o 
   1   4  29       65.13       77.27     16.86 o 
   2   4  29       98.57       68.84     18.26 o 
   3   4  29      274.24      241.63     26.69 o 
   4   4  29        3.14       23.88     23.88 o 
  -4   5  29       75.70       68.84     19.67 o 
  -3   5  29       69.87       74.46     18.26 o 
  -2   5  29        2.04       -2.81     14.05 o 
  -1   5  29      140.11      130.65     16.86 o 
   0   5  29       24.97       32.31     12.64 o 
   1   5  29      144.19      108.17     16.86 o 
   2   5  29        2.00       36.53     19.67 o 
   3   5  29       68.06       53.38     19.67 o 
   4   5  29       76.96      113.79     21.07 o 
  -4   6  29      101.07      106.77     25.29 o 
  -3   6  29       74.61       59.00     22.48 o 
  -2   6  29      126.56      168.58     22.48 o 
  -1   6  29       94.07       87.10     15.45 o 
   0   6  29       35.88       36.53     15.45 o 
   1   6  29       95.49       54.79     18.26 o 
   2   6  29      131.02      112.39     21.07 o 
   3   6  29       75.86       29.50     19.67 o 
   4   6  29      101.90      132.05     29.50 o 
  -3   7  29       37.74       53.38     25.29 o 
  -2   7  29        8.17       -4.21     18.26 o 
  -1   7  29       27.51       22.48     18.26 o 
   0   7  29        3.64       -2.81     16.86 o 
   1   7  29       24.92       23.88     19.67 o 
   2   7  29        7.68      -15.45     21.07 o 
   3   7  29       36.55       63.22     28.10 o 
  -2   8  29      179.84      196.68     28.10 o 
  -1   8  29       26.00        9.83     21.07 o 
   0   8  29       58.81       35.12     19.67 o 
   1   8  29       26.39       66.03     21.07 o 
   2   8  29      175.68      155.94     26.69 o 
  -1   9  29       61.71       63.22     28.10 o 
   0   9  29        3.15       -4.21     19.67 o 
   1   9  29       62.75       98.34     23.88 o 
   0   0  30     1338.46     1528.46     49.17 o 
   1   0  30        0.58        0.00      9.83 o 
   2   0  30        0.04       -4.21     11.24 o 
   3   0  30       65.76       74.46     18.26 o 
   4   0  30       12.17      -25.29     25.29 o 
   5   0  30        0.84       22.48     32.31 o 
  -5   1  30       15.53       29.50     25.29 o 
  -4   1  30      153.91      195.27     22.48 o 
  -3   1  30       43.88       43.55     16.86 o 
  -2   1  30      570.70      591.44     21.07 o 
  -1   1  30        9.28       -8.43      8.43 o 
   0   1  30       66.47       78.67     12.64 o 
   1   1  30        9.28        0.00     11.24 o 
   2   1  30      588.05      609.70     23.88 o 
   3   1  30       43.44       33.72     18.26 o 
   4   1  30      155.56      182.63     26.69 o 
   5   1  30       15.52      -29.50     40.74 o 
  -4   2  30        9.17       25.29     19.67 o 
  -3   2  30       97.40       92.72     16.86 o 
  -2   2  30       22.94       29.50     12.64 o 
  -1   2  30      289.41      292.21     15.45 o 
   0   2  30       21.53       22.48     11.24 o 
   1   2  30      282.95      296.42     18.26 o 
   2   2  30       23.10       18.26     15.45 o 
   3   2  30       91.26      110.98     22.48 o 
   4   2  30        8.94        9.83     25.29 o 
  -4   3  30       57.97       56.19     22.48 o 
  -3   3  30       35.65       42.15     14.05 o 
  -2   3  30      122.45      105.36     14.05 o 
  -1   3  30       15.41      -12.64     14.05 o 
   0   3  30        9.61       18.26     15.45 o 
   1   3  30       15.24        9.83     11.24 o 
   2   3  30      116.16      118.01     19.67 o 
   3   3  30       35.58       49.17     18.26 o 
   4   3  30       56.70       -4.21     23.88 o 
  -4   4  30       36.81       22.48     23.88 o 
  -3   4  30      413.05      422.86     22.48 o 
  -2   4  30       11.59       14.05     15.45 o 
  -1   4  30      314.03      396.16     19.67 o 
   0   4  30        0.89       -2.81     12.64 o 
   1   4  30      307.87      359.64     23.88 o 
   2   4  30       11.28        5.62     16.86 o 
   3   4  30      415.12      465.00     26.69 o 
   4   4  30       36.58       36.53     22.48 o 
  -4   5  30        7.47        5.62     19.67 o 
  -3   5  30       21.10       -8.43     16.86 o 
  -2   5  30       46.96       56.19     18.26 o 
  -1   5  30       21.75        9.83     14.05 o 
   0   5  30      499.36      539.46     23.88 o 
   1   5  30       21.46       25.29     15.45 o 
   2   5  30       51.26       70.24     19.67 o 
   3   5  30       21.55       22.48     18.26 o 
   4   5  30        8.24        2.81     23.88 o 
  -3   6  30        1.93       -5.62     21.07 o 
  -2   6  30       37.98       50.57     19.67 o 
  -1   6  30       32.97       32.31     16.86 o 
   0   6  30        0.31        7.02     18.26 o 
   1   6  30       36.64       46.36     19.67 o 
   2   6  30       38.52       39.34     18.26 o 
   3   6  30        1.48        1.40     21.07 o 
  -3   7  30       35.62        0.00     28.10 o 
  -2   7  30       77.86       89.91     26.69 o 
  -1   7  30       18.69       50.57     21.07 o 
   0   7  30       75.01       63.22     19.67 o 
   1   7  30       18.97       16.86     21.07 o 
   2   7  30       79.54      109.58     21.07 o 
   3   7  30       34.62       37.93     25.29 o 
  -2   8  30       10.63       43.55     26.69 o 
  -1   8  30       27.98        5.62     25.29 o 
   0   8  30       63.72       67.43     21.07 o 
   1   8  30       29.62        7.02     23.88 o 
   2   8  30       11.00       25.29     21.07 o 
  -1   9  30       24.61       26.69     26.69 o 
   0   9  30        0.32       18.26     21.07 o 
   1   9  30       24.18        2.81     29.50 o 
   1   0  31        8.63        2.81     12.64 o 
   2   0  31       18.47       19.67     12.64 o 
   3   0  31       81.75       85.70     18.26 o 
   4   0  31        3.35       -2.81     22.48 o 
  -4   1  31       31.95        2.81     25.29 o 
  -3   1  31      145.95      129.24     18.26 o 
  -2   1  31       48.13       63.22     14.05 o 
  -1   1  31       34.79       36.53     12.64 o 
   0   1  31       55.83       46.36     14.05 o 
   1   1  31       35.34       28.10     14.05 o 
   2   1  31       48.29       44.95     14.05 o 
   3   1  31      144.35      106.77     21.07 o 
   4   1  31       32.96       64.62     32.31 o 
  -4   2  31       20.24      -23.88     23.88 o 
  -3   2  31       35.91       51.98     15.45 o 
  -2   2  31       77.27       94.12     12.64 o 
  -1   2  31       71.58       66.03     12.64 o 
   0   2  31       19.86       15.45     14.05 o 
   1   2  31       70.38       56.19     14.05 o 
   2   2  31       76.77       67.43     19.67 o 
   3   2  31       38.25       57.60     23.88 o 
   4   2  31       20.97      -25.29     25.29 o 
  -4   3  31        8.85        7.02     22.48 o 
  -3   3  31      123.61      157.34     21.07 o 
  -2   3  31       65.75       40.74     12.64 o 
  -1   3  31       20.24       18.26     12.64 o 
   0   3  31        0.63       -1.40     14.05 o 
   1   3  31       19.38        5.62     12.64 o 
   2   3  31       63.78       57.60     19.67 o 
   3   3  31      121.88      137.67     25.29 o 
   4   3  31        8.48       15.45     23.88 o 
  -4   4  31       30.02       -7.02     25.29 o 
  -3   4  31      150.47      171.39     19.67 o 
  -2   4  31       99.36       82.89     16.86 o 
  -1   4  31      145.05      181.22     16.86 o 
   0   4  31      364.60      362.45     22.48 o 
   1   4  31      143.78      133.46     16.86 o 
   2   4  31      101.08      110.98     22.48 o 
   3   4  31      151.25      169.99     26.69 o 
   4   4  31       30.57       19.67     28.10 o 
  -3   5  31       82.65       56.19     19.67 o 
  -2   5  31      186.13      192.46     18.26 o 
  -1   5  31       87.92       74.46     18.26 o 
   0   5  31       77.00       66.03     19.67 o 
   1   5  31       90.84      106.77     19.67 o 
   2   5  31      187.44      227.58     23.88 o 
   3   5  31       84.02       67.43     22.48 o 
  -3   6  31        7.96       12.64     23.88 o 
  -2   6  31       26.61       40.74     19.67 o 
  -1   6  31        8.28       21.07     18.26 o 
   0   6  31      102.48       47.76     25.29 o 
   1   6  31        8.39       -5.62     18.26 o 
   2   6  31       26.06       61.81     23.88 o 
   3   6  31        7.10      -16.86     23.88 o 
  -2   7  31        7.47       73.05     25.29 o 
  -1   7  31       68.66       42.15     22.48 o 
   0   7  31       17.62       30.91     23.88 o 
   1   7  31       66.50       94.12     21.07 o 
   2   7  31        7.24        5.62     19.67 o 
  -2   8  31       33.59       33.72     25.29 o 
  -1   8  31       75.68      106.77     29.50 o 
   0   8  31      279.57      287.99     32.31 o 
   1   8  31       74.57       98.34     25.29 o 
   2   8  31       34.44       35.12     25.29 o 
   0   0  32      339.15      302.04     22.48 o 
   1   0  32      114.98       91.31     14.05 o 
   2   0  32       35.90       32.31     15.45 o 
   3   0  32        7.45        1.40     18.26 o 
   4   0  32        1.56       16.86     25.29 o 
  -4   1  32       23.99        2.81     19.67 o 
  -3   1  32       13.24        2.81     18.26 o 
  -2   1  32       40.58       25.29     14.05 o 
  -1   1  32      102.14      110.98     14.05 o 
   0   1  32      225.93      243.04     18.26 o 
   1   1  32      103.34       88.50     14.05 o 
   2   1  32       44.49       33.72     15.45 o 
   3   1  32       12.13      -12.64     22.48 o 
   4   1  32       24.02       14.05     29.50 o 
  -4   2  32       49.25       60.41     22.48 o 
  -3   2  32      127.60      122.22     21.07 o 
  -2   2  32       17.64       15.45     15.45 o 
  -1   2  32       70.44       82.89     15.45 o 
   0   2  32        8.06       22.48     14.05 o 
   1   2  32       73.90       99.74     15.45 o 
   2   2  32       16.20       19.67     19.67 o 
   3   2  32      125.38       99.74     22.48 o 
   4   2  32       48.65       32.31     30.91 o 
  -4   3  32       88.00      108.17     26.69 o 
  -3   3  32       68.84       70.24     19.67 o 
  -2   3  32      142.52      130.65     16.86 o 
  -1   3  32       36.96       36.53     12.64 o 
   0   3  32       60.01       59.00     18.26 o 
   1   3  32       39.50       33.72     15.45 o 
   2   3  32      137.54      144.70     22.48 o 
   3   3  32       68.67       50.57     22.48 o 
   4   3  32       90.93       81.48     26.69 o 
  -4   4  32       43.01       33.72     23.88 o 
  -3   4  32        9.12        4.21     16.86 o 
  -2   4  32       39.37       44.95     15.45 o 
  -1   4  32      183.73      198.08     19.67 o 
   0   4  32      111.02      105.36     15.45 o 
   1   4  32      182.00      151.72     21.07 o 
   2   4  32       40.96       36.53     19.67 o 
   3   4  32        8.02       18.26     21.07 o 
   4   4  32       44.39       29.50     26.69 o 
  -3   5  32       36.56       23.88     16.86 o 
  -2   5  32       18.35       16.86     19.67 o 
  -1   5  32      188.70      213.54     22.48 o 
   0   5  32      120.35      102.55     25.29 o 
   1   5  32      188.04      193.87     25.29 o 
   2   5  32       19.98      -15.45     21.07 o 
   3   5  32       37.27       29.50     22.48 o 
  -3   6  32       90.40       88.50     26.69 o 
  -2   6  32       25.52       57.60     21.07 o 
  -1   6  32       22.45        9.83     18.26 o 
   0   6  32        0.20       -1.40     23.88 o 
   1   6  32       20.20       33.72     21.07 o 
   2   6  32       26.83       -4.21     22.48 o 
   3   6  32       93.35       95.53     23.88 o 
  -2   7  32       46.12       61.81     21.07 o 
  -1   7  32       33.92       36.53     23.88 o 
   0   7  32      114.00      118.01     30.91 o 
   1   7  32       33.53       39.34     22.48 o 
   2   7  32       43.50       60.41     23.88 o 
  -1   8  32       22.22        0.00     32.31 o 
   0   8  32        8.47       15.45     23.88 o 
   1   8  32       20.42       -9.83     22.48 o 
   1   0  33        0.65        0.00     15.45 o 
   2   0  33        0.15       23.88     15.45 o 
   3   0  33        9.28       -7.02     21.07 o 
   4   0  33        1.54       12.64     25.29 o 
  -4   1  33       23.81        5.62     25.29 o 
  -3   1  33      123.72      137.67     22.48 o 
  -2   1  33      116.45      118.01     16.86 o 
  -1   1  33       63.99       68.84     14.05 o 
   0   1  33        1.43       18.26     15.45 o 
   1   1  33       63.42       57.60     14.05 o 
   2   1  33      117.59      123.63     19.67 o 
   3   1  33      121.95      181.22     28.10 o 
   4   1  33       24.98       54.79     33.72 o 
  -4   2  33        4.76        8.43     28.10 o 
  -3   2  33       44.29       43.55     19.67 o 
  -2   2  33       44.37       70.24     18.26 o 
  -1   2  33       24.29       19.67     14.05 o 
   0   2  33        3.23       21.07     14.05 o 
   1   2  33       24.54       12.64     16.86 o 
   2   2  33       43.20       56.19     18.26 o 
   3   2  33       42.84       33.72     22.48 o 
   4   2  33        5.16      -22.48     28.10 o 
  -3   3  33        4.08       29.50     16.86 o 
  -2   3  33       46.31       42.15     16.86 o 
  -1   3  33        1.36        8.43     15.45 o 
   0   3  33        7.82       -1.40     15.45 o 
   1   3  33        1.22      -21.07     21.07 o 
   2   3  33       47.91       44.95     21.07 o 
   3   3  33        4.54        5.62     19.67 o 
  -3   4  33      197.75      205.11     25.29 o 
  -2   4  33        5.37       14.05     18.26 o 
  -1   4  33       30.09       21.07     16.86 o 
   0   4  33       84.98       78.67     21.07 o 
   1   4  33       29.05       14.05     18.26 o 
   2   4  33        5.45      -15.45     21.07 o 
   3   4  33      200.93      255.68     28.10 o 
  -3   5  33        0.22       47.76     26.69 o 
  -2   5  33        7.75       22.48     18.26 o 
  -1   5  33       54.00       99.74     22.48 o 
   0   5  33       50.05       63.22     21.07 o 
   1   5  33       54.27       29.50     18.26 o 
   2   5  33        6.95       -7.02     22.48 o 
   3   5  33        0.15        4.21     22.48 o 
  -2   6  33       40.05       23.88     22.48 o 
  -1   6  33       13.96       -7.02     22.48 o 
   0   6  33      153.14      144.70     29.50 o 
   1   6  33       13.99       22.48     18.26 o 
   2   6  33       41.06       12.64     23.88 o 
  -2   7  33      172.54      296.42     42.15 o 
  -1   7  33      122.55      164.37     26.69 o 
   0   7  33       48.40       51.98     28.10 o 
   1   7  33      121.72      136.27     28.10 o 
   2   7  33      171.06      226.18     33.72 o 
   0   0  34       99.13      140.48     32.31 o 
   1   0  34        0.03        2.81     15.45 o 
   2   0  34        3.43       18.26     15.45 o 
   3   0  34        1.10       16.86     18.26 o 
   4   0  34       13.43       14.05     25.29 o 
  -3   1  34      125.60      127.84     23.88 o 
  -2   1  34       13.84       -4.21     16.86 o 
  -1   1  34       31.60       32.31     16.86 o 
   0   1  34       36.11        8.43     15.45 o 
   1   1  34       32.16       18.26     15.45 o 
   2   1  34       14.11       21.07     21.07 o 
   3   1  34      124.96       78.67     23.88 o 
  -3   2  34       66.50       26.69     22.48 o 
  -2   2  34      122.04      140.48     18.26 o 
  -1   2  34       26.80       11.24     16.86 o 
   0   2  34       12.60        5.62     16.86 o 
   1   2  34       28.23        4.21     16.86 o 
   2   2  34      120.29      109.58     22.48 o 
   3   2  34       68.11       51.98     22.48 o 
  -3   3  34       23.70       19.67     22.48 o 
  -2   3  34      101.16      110.98     16.86 o 
  -1   3  34       21.42       30.91     21.07 o 
   0   3  34      179.88      196.68     22.48 o 
   1   3  34       19.30       28.10     19.67 o 
   2   3  34      101.72      115.20     22.48 o 
   3   3  34       23.96       16.86     23.88 o 
  -3   4  34      105.67       89.91     25.29 o 
  -2   4  34      290.11      328.73     25.29 o 
  -1   4  34       58.28       80.08     19.67 o 
   0   4  34       75.65       71.65     19.67 o 
   1   4  34       57.16       35.12     19.67 o 
   2   4  34      289.23      258.49     28.10 o 
   3   4  34      103.98      113.79     26.69 o 
  -2   5  34       21.31       26.69     19.67 o 
  -1   5  34      100.49      132.05     19.67 o 
   0   5  34       71.60       68.84     23.88 o 
   1   5  34      104.67      115.20     22.48 o 
   2   5  34       20.96      -23.88     25.29 o 
  -2   6  34       13.76       42.15     22.48 o 
  -1   6  34       32.01       22.48     22.48 o 
   0   6  34        0.71       -2.81     23.88 o 
   1   6  34       33.40       28.10     23.88 o 
   2   6  34       13.94      -22.48     22.48 o 
  -1   7  34       31.22       32.31     28.10 o 
   0   7  34        2.21       11.24     32.31 o 
   1   7  34       33.25       46.36     25.29 o 
   1   0  35       39.89       66.03     19.67 o 
   2   0  35        1.59        1.40     16.86 o 
   3   0  35        4.27      -19.67     19.67 o 
  -3   1  35       59.89       54.79     23.88 o 
  -2   1  35       47.54       25.29     19.67 o 
  -1   1  35       26.91       11.24     19.67 o 
   0   1  35       12.71       12.64     19.67 o 
   1   1  35       26.15       15.45     16.86 o 
   2   1  35       47.98       22.48     21.07 o 
   3   1  35       59.72       53.38     22.48 o 
  -3   2  35       23.25      -22.48     22.48 o 
  -2   2  35       51.31       43.55     21.07 o 
  -1   2  35       16.99       -5.62     18.26 o 
   0   2  35        3.32       -7.02     18.26 o 
   1   2  35       16.39        0.00     18.26 o 
   2   2  35       50.84       95.53     21.07 o 
   3   2  35       22.70       29.50     21.07 o 
  -3   3  35       17.55       14.05     22.48 o 
  -2   3  35       37.68       15.45     21.07 o 
  -1   3  35       18.29        9.83     16.86 o 
   0   3  35        4.00      -16.86     16.86 o 
   1   3  35       18.89       14.05     19.67 o 
   2   3  35       37.54       22.48     21.07 o 
   3   3  35       16.34       19.67     25.29 o 
  -2   4  35       93.55      120.82     25.29 o 
  -1   4  35       83.28      103.96     21.07 o 
   0   4  35        8.60       -1.40     21.07 o 
   1   4  35       83.49       78.67     25.29 o 
   2   4  35       94.61      102.55     23.88 o 
  -2   5  35        3.90      -15.45     25.29 o 
  -1   5  35       51.00       51.98     22.48 o 
   0   5  35       32.45       60.41     26.69 o 
   1   5  35       50.55       46.36     28.10 o 
   2   5  35        3.79       -4.21     22.48 o 
  -1   6  35        9.92        1.40     23.88 o 
   0   6  35       21.41      -11.24     23.88 o 
   1   6  35       10.00        2.81     25.29 o 
   0   0  36       36.05       32.31     26.69 o 
   1   0  36       13.83       28.10     15.45 o 
   2   0  36        4.59       -8.43     18.26 o 
   3   0  36       45.80       49.17     25.29 o 
  -3   1  36       56.73       51.98     28.10 o 
  -2   1  36       12.91       23.88     16.86 o 
  -1   1  36       94.56      108.17     22.48 o 
   0   1  36        6.74       42.15     23.88 o 
   1   1  36       93.65       67.43     19.67 o 
   2   1  36       12.92       12.64     21.07 o 
   3   1  36       59.19      101.15     29.50 o 
  -3   2  36       10.30      -14.05     28.10 o 
  -2   2  36      153.14      193.87     23.88 o 
  -1   2  36        5.91        5.62     19.67 o 
   0   2  36        9.08       -1.40     19.67 o 
   1   2  36        5.74      -21.07     21.07 o 
   2   2  36      152.99      144.70     26.69 o 
   3   2  36       10.12       -1.40     22.48 o 
  -2   3  36       53.25       66.03     26.69 o 
  -1   3  36       24.86       29.50     19.67 o 
   0   3  36      133.93      167.18     22.48 o 
   1   3  36       24.59       43.55     19.67 o 
   2   3  36       53.88       57.60     22.48 o 
  -2   4  36       49.68       23.88     29.50 o 
  -1   4  36       34.35       43.55     21.07 o 
   0   4  36       89.69      113.79     25.29 o 
   1   4  36       33.97       53.38     26.69 o 
   2   4  36       50.02       44.95     26.69 o 
  -1   5  36      126.47      139.08     28.10 o 
   0   5  36        7.20       51.98     32.31 o 
   1   5  36      126.19      139.08     28.10 o 
   0   6  36        0.05       -4.21     28.10 o 
   1   0  37        4.21      -21.07     22.48 o 
   2   0  37       26.76       22.48     21.07 o 
  -2   1  37        6.27       11.24     21.07 o 
  -1   1  37        5.98      -19.67     19.67 o 
   0   1  37       11.66        2.81     21.07 o 
   1   1  37        6.07        5.62     23.88 o 
   2   1  37        6.15      -18.26     18.26 o 
  -2   2  37        8.07      -12.64     21.07 o 
  -1   2  37      114.73      130.65     25.29 o 
   0   2  37       12.25        4.21     21.07 o 
   1   2  37      114.36      110.98     28.10 o 
   2   2  37        7.52       36.53     25.29 o 
  -2   3  37       16.85       15.45     25.29 o 
  -1   3  37        8.13       -1.40     26.69 o 
   0   3  37        4.08      -23.88     23.88 o 
   1   3  37        7.78       12.64     26.69 o 
   2   3  37       16.31        1.40     21.07 o 
  -1   4  37       43.95       56.19     23.88 o 
   0   4  37       23.16      -11.24     25.29 o 
   1   4  37       45.09       77.27     25.29 o 
  -1   5  37       28.28       57.60     29.50 o 
   0   5  37        0.01       28.10     25.29 o 
   1   5  37       29.03      -28.10     28.10 o 
   0   0  38        0.02       -7.02     33.72 o 
   1   0  38       10.50        7.02     21.07 o 
   2   0  38        2.48       32.31     29.50 o 
  -2   1  38       46.39       21.07     26.69 o 
  -1   1  38      115.80       78.67     21.07 o 
   0   1  38       43.76       33.72     25.29 o 
   1   1  38      110.75      113.79     22.48 o 
   2   1  38       45.23       43.55     21.07 o 
  -2   2  38       52.89       12.64     30.91 o 
  -1   2  38      129.62      151.72     29.50 o 
   0   2  38      115.13      126.44     28.10 o 
   1   2  38      131.20      119.41     30.91 o 
   2   2  38       54.00       73.05     29.50 o 
  -1   3  38      248.27      266.92     29.50 o 
   0   3  38        0.61       14.05     26.69 o 
   1   3  38      249.24      234.61     35.12 o 
  -1   4  38       20.24       23.88     30.91 o 
   0   4  38        9.46       11.24     30.91 o 
   1   4  38       18.99      -18.26     29.50 o 
   1   0  39        4.09       19.67     19.67 o 
  -1   1  39       19.49       14.05     23.88 o 
   0   1  39        5.19       40.74     23.88 o 
   1   1  39       19.82        8.43     25.29 o 
  -1   2  39       17.88       19.67     22.48 o 
   0   2  39        0.19      -14.05     25.29 o 
   1   2  39       17.84       16.86     28.10 o 
   0   3  39        3.18       -9.83     26.69 o 
   0   0  40       29.85        4.21     37.93 o 
   0   1  40       22.05       19.67     25.29 o 
                                                 
